# Supplementary material for: Thromboxane signalling links immune activation to enhanced glucose uptake in skeletal muscle
Source: Diabetologia. 2026 Feb 20;69(6):1643–58. doi: 10.1007/s00125-026-06684-8 (PMC13109283; doi:10.1007/s00125-026-06684-8)
Supplement: Supplementary file 2 — ESM2 (XLSX 220 KB) [file 125_2026_6684_MOESM2_ESM.xlsx]

## Sheet: samples
Sample	Box	Location	Labels_tube	subject_ID	timepoint	disease	sex	Plate_position	Ext_batch	Extr_date	Extracted_Vol	Comments	subDisease	missing_per	impute_per
Sample1	1	A1	131 EP D3.35	MAXU_131	rest	T2D	M	1	1	2022-04-11	200		T2D	19.6721	8.51064
Sample2	1	A2	131 EP D35	MAXU_131	post	T2D	M	2	1	2022-04-11	200		T2D	19.6721	6.38298
Sample4	1	A4	131 EP D0	MAXU_131	pre	T2D	M	4	1	2022-04-11	200		T2D	27.8689	12.766
Sample6	1	B1	103D 3.35 EP	MAXU_103	rest	T2D	F	6	1	2022-04-11	200		T2D	9.83607	0
Sample7	1	B2	103D 0 EP	MAXU_103	pre	T2D	F	7	1	2022-04-11	200		T2D	9.83607	0
Sample8	1	B3	103D 35 EP	MAXU_103	post	T2D	F	8	1	2022-04-11	200		T2D	3.27869	0
Sample11	1	C1	EXREST 3h MAX027_EDTA	MAX_027	rest	NGT	M	11	1	2022-04-11	150		NGT	11.4754	2.12766
Sample14	1	C4	EX-PRE 0 MAX027_EDTA	MAX_027	pre	NGT	M	14	1	2022-04-11	150		NGT	11.4754	0
Sample15	1	C5	EXPOST35 MAX027_EDTA	MAX_027	post	NGT	M	15	1	2022-04-11	125		NGT	6.55738	0
Sample16	1	D1	EXPOST35 MAX026_EDTA	MAX_026	post	T2D	M	16	1	2022-04-11	150		T2D	4.91803	0
Sample18	1	D3	EX-PRE 0 MAX026_EDTA	MAX_026	pre	T2D	M	18	1	2022-04-11	150		T2D	6.55738	0
Sample19	1	D4	EXREST 3h MAX026_EDTA	MAX_026	rest	T2D	M	19	1	2022-04-11	200		T2D	9.83607	0
Sample21	1	E1	141 EP D35	MAXU_141	post	NGT	F	21	1	2022-04-11	200		NGT	24.5902	12.766
Sample22	1	E2	141 EP D0	MAXU_141	pre	NGT	F	22	1	2022-04-11	200		NGT	29.5082	19.1489
Sample25	1	E5	141 EP D3.35	MAXU_141	rest	NGT	F	25	1	2022-04-11	200		NGT	11.4754	4.25532
Sample28	1	F3	EXREST 3h MAX009_EDTA	MAX_009	rest	T2D	M	28	1	2022-04-11	150		T2D	9.83607	0
Sample29	1	F4	EXPOST35 MAX009_EDTA	MAX_009	post	T2D	M	29	1	2022-04-11	150		T2D	11.4754	2.12766
Sample30	1	F5	EX-PRE 0 MAX009_EDTA	MAX_009	pre	T2D	M	30	1	2022-04-11	150		T2D	14.7541	2.12766
Sample31	1	G1	EXREST 3h MAX075_EDTA	MAX_075	rest	NGT	F	31	1	2022-04-11	200		NGT	16.3934	6.38298
Sample33	1	G3	EXPOST35 MAX075_EDTA	MAX_075	post	NGT	F	33	1	2022-04-11	200		NGT	14.7541	6.38298
Sample34	1	G4	EX-PRE 0 MAX075_EDTA	MAX_075	pre	NGT	F	34	1	2022-04-11	200		NGT	31.1475	17.0213
Sample37	1	H2	EX-PRE 0 MAX046_EDTA	MAX_046	pre	T2D	F	37	1	2022-04-11	200		T2D	3.27869	0
Sample38	1	H3	EXREST 3h MAX046_EDTA	MAX_046	rest	T2D	F	38	1	2022-04-11	200		T2D	6.55738	0
Sample40	1	H5	EXPOST35 MAX046_EDTA	MAX_046	post	T2D	F	40	1	2022-04-11	175		T2D	3.27869	0
Sample42	1	I2	127 E-MET D3.35	MAXU_127	rest	NGT	M	42	1	2022-04-11	200		NGT	11.4754	6.38298
Sample43	1	I3	127 E-MET D0	MAXU_127	pre	NGT	M	43	1	2022-04-11	200		NGT	40.9836	27.6596
Sample44	1	I4	127 E-MET D35	MAXU_127	post	NGT	M	44	1	2022-04-11	200		NGT	18.0328	8.51064
Sample46	2	A1	EXREST 3h MAX067_EDTA	MAX_067	rest	T2D	F	1	2	2022-04-12	200		T2D	19.6721	8.51064
Sample47	2	A2	EX-PRE 0 MAX067_EDTA	MAX_067	pre	T2D	F	2	2	2022-04-12	200		T2D	24.5902	12.766
Sample48	2	A3	EXPOST35 MAX067_EDTA	MAX_067	post	T2D	F	3	2	2022-04-12	200		T2D	18.0328	8.51064
Sample51	2	B1	EXPOST35 MAX073_EDTA	MAX_073	post	NGT	F	6	2	2022-04-12	200		NGT	18.0328	2.12766
Sample53	2	B3	EX-PRE 0 MAX073_EDTA	MAX_073	pre	NGT	F	8	2	2022-04-12	200		NGT	22.9508	4.25532
Sample54	2	B4	EXREST 3h MAX073_EDTA	MAX_073	rest	NGT	F	9	2	2022-04-12	200		NGT	18.0328	6.38298
Sample57	2	C2	110 EP D3.35	MAXU_110	rest	T2D	F	12	2	2022-04-12	200		T2D	8.19672	2.12766
Sample58	2	C3	110 EP D0	MAXU_110	pre	T2D	F	13	2	2022-04-12	200		T2D	14.7541	0
Sample59	2	C4	110 EP D35	MAXU_110	post	T2D	F	14	2	2022-04-12	200		T2D	9.83607	0
Sample61	2	D1	EXPOST35 MAX018_EDTA	MAX_018	post	NGT	M	16	2	2022-04-12	150		NGT	6.55738	0
Sample62	2	D2	EX-PRE 0 MAX018_EDTA	MAX_018	pre	NGT	M	17	2	2022-04-12	150		NGT	16.3934	4.25532
Sample65	2	D5	EXREST 3h MAX018_EDTA	MAX_018	rest	NGT	M	20	2	2022-04-12	150		NGT	9.83607	0
Sample66	2	E1	108 EP D3.35	MAXU_108	rest	T2D	M	21	2	2022-04-12	200		T2D	4.91803	0
Sample68	2	E3	108 EP D35	MAXU_108	post	T2D	M	23	2	2022-04-12	200		T2D	9.83607	0
Sample69	2	E4	108 EP D0	MAXU_108	pre	T2D	M	24	2	2022-04-12	200		T2D	11.4754	0
Sample71	2	F1	EXREST 3h MAX038_EDTA	MAX_038	rest	T2D	M	26	2	2022-04-12	200		T2D	3.27869	0
Sample74	2	F4	EX-PRE 0 MAX038_EDTA	MAX_038	pre	T2D	M	29	2	2022-04-12	175		T2D	6.55738	0
Sample75	2	F5	EXPOST35 MAX038_EDTA	MAX_038	post	T2D	M	30	2	2022-04-12	200		T2D	6.55738	0
Sample76	2	G1	EXREST 3h MAX020_EDTA	MAX_020	rest	NGT	M	31	2	2022-04-12	150		NGT	9.83607	0
Sample77	2	G2	EXPOST35 MAX020_EDTA	MAX_020	post	NGT	M	32	2	2022-04-12	125		NGT	13.1148	2.12766
Sample79	2	G4	EX-PRE 0 MAX020_EDTA	MAX_020	pre	NGT	M	34	2	2022-04-12	150		NGT	13.1148	0
Sample83	2	H3	EXREST 3h MAX043_EDTA	MAX_043	rest	NGT	M	38	2	2022-04-12	175		NGT	14.7541	0
Sample84	2	H4	EXPOST35 MAX043_EDTA	MAX_043	post	NGT	M	39	2	2022-04-12	175		NGT	8.19672	0
Sample85	2	H5	EX-PRE 0 MAX043_EDTA	MAX_043	pre	NGT	M	40	2	2022-04-12	200		NGT	6.55738	0
Sample87	2	I2	111 EP D0	MAXU_111	pre	T2D	F	42	2	2022-04-12	200		T2D	9.83607	0
Sample88	2	I3	111 EP D3.35	MAXU_111	rest	T2D	F	43	2	2022-04-12	200		T2D	9.83607	0
Sample90	2	I5	111 EP D35	MAXU_111	post	T2D	F	45	2	2022-04-12	200		T2D	9.83607	0
Sample92	3	A2	EX-PRE 0 MAX052_EDTA	MAX_052	pre	NGT	M	2	3	2022-04-12	200		NGT	16.3934	2.12766
Sample94	3	A4	EXREST 3h MAX052_EDTA	MAX_052	rest	NGT	M	4	3	2022-04-12	200		NGT	9.83607	0
Sample95	3	A5	EXPOST35 MAX052_EDTA	MAX_052	post	NGT	M	5	3	2022-04-12	200		NGT	13.1148	2.12766
Sample98	3	B3	EXPOST35 MAX024_EDTA	MAX_024	post	T2D	M	8	3	2022-04-12	150		T2D	8.19672	0
Sample99	3	B4	EX-PRE 0 MAX024_EDTA	MAX_024	pre	T2D	M	9	3	2022-04-12	150		T2D	4.91803	0
Sample100	3	B5	EXREST 3h MAX024_EDTA	MAX_024	rest	T2D	M	10	3	2022-04-12	150		T2D	9.83607	0
Sample101	3	C1	137 EP D3.35	MAXU_137	rest	T2D	F	11	3	2022-04-12	200		T2D	14.7541	6.38298
Sample102	3	C2	137 EP D0	MAXU_137	pre	T2D	F	12	3	2022-04-12	200		T2D	19.6721	10.6383
Sample105	3	C5	137 EP D35	MAXU_137	post	T2D	F	15	3	2022-04-12	200		T2D	18.0328	8.51064
Sample107	3	D2	EXREST 3h MAX030_EDTA	MAX_030	rest	T2D	M	17	3	2022-04-12	200		T2D	19.6721	4.25532
Sample108	3	D3	EXPOST35 MAX030_EDTA	MAX_030	post	T2D	M	18	3	2022-04-12	175		T2D	8.19672	0
Sample110	3	D5	EX-PRE 0 MAX030_EDTA	MAX_030	pre	T2D	M	20	3	2022-04-12	175		T2D	14.7541	0
Sample112	3	E2	EXPOST35 MAX062_EDTA	MAX_062	post	NGT	F	22	3	2022-04-12	200		NGT	8.19672	0
Sample113	3	E3	EX-PRE 0 MAX062_EDTA	MAX_062	pre	NGT	F	23	3	2022-04-12	200		NGT	6.55738	0
Sample114	3	E4	EXREST 3h MAX062_EDTA	MAX_062	rest	NGT	F	24	3	2022-04-12	175		NGT	6.55738	0
Sample116	3	F1	EXREST 3h MAX033_EDTA	MAX_033	rest	NGT	M	26	3	2022-04-12	200		NGT	6.55738	2.12766
Sample118	3	F3	EX-PRE 0 MAX033_EDTA	MAX_033	pre	NGT	M	28	3	2022-04-12	200		NGT	11.4754	2.12766
Sample119	3	F4	EXPOST35 MAX033_EDTA	MAX_033	post	NGT	M	29	3	2022-04-12	200		NGT	4.91803	2.12766
Sample121	3	G1	EX-PRE 0 MAX057_EDTA	MAX_057	pre	NGT	F	31	3	2022-04-12	200		NGT	13.1148	0
Sample122	3	G2	EXPOST35 MAX057_EDTA	MAX_057	post	NGT	F	32	3	2022-04-12	200		NGT	6.55738	2.12766
Sample123	3	G3	EXREST 3h MAX057_EDTA	MAX_057	rest	NGT	F	33	3	2022-04-12	200		NGT	9.83607	0
Sample127	3	H2	105D 3.35 EP	MAXU_105	rest	T2D	F	37	3	2022-04-12	200		T2D	13.1148	2.12766
Sample128	3	H3	105D 35 EP	MAXU_105	post	T2D	F	38	3	2022-04-12	200		T2D	21.3115	6.38298
Sample129	3	H4	105D 0 EP	MAXU_105	pre	T2D	F	39	3	2022-04-12	200		T2D	21.3115	6.38298
Sample131	3	I1	EXPOST35 MAX007_EDTA	MAX_007	post	T2D	M	41	3	2022-04-12	100	May be even lower. Almost no volume	T2D	13.1148	4.25532
Sample134	3	I4	EXREST 3h MAX007_EDTA	MAX_007	rest	T2D	M	44	3	2022-04-12	150		T2D	3.27869	0
Sample135	3	I5	EX-PRE 0 MAX007_EDTA	MAX_007	pre	T2D	M	45	3	2022-04-12	125		T2D	4.91803	2.12766
Sample138	4	A3	117 EP D35	MAXU_117	post	NGT	F	3	4	2022-04-13	200		NGT	19.6721	4.25532
Sample139	4	A4	117 EP D0	MAXU_117	pre	NGT	F	4	4	2022-04-13	200		NGT	19.6721	6.38298
Sample140	4	A5	117 EP D3.35	MAXU_117	rest	NGT	F	5	4	2022-04-13	200	Tube not sealing properly. Leftover tube discarded	NGT	13.1148	4.25532
Sample141	4	B1	EXREST 3h MAX015_EDTA	MAX_015	rest	NGT	M	6	4	2022-04-13	150		NGT	11.4754	0
Sample142	4	B2	EX-PRE 0 MAX015_EDTA	MAX_015	pre	NGT	M	7	4	2022-04-13	150		NGT	13.1148	4.25532
Sample145	4	B5	EXPOST35 MAX015_EDTA	MAX_015	post	NGT	M	10	4	2022-04-13	150		NGT	16.3934	4.25532
Sample147	4	C2	EXREST 3h MAX002_EDTA	MAX_002	rest	T2D	M	12	4	2022-04-13	200		T2D	13.1148	0
Sample148	4	C3	EXPOST35 MAX002_EDTA	MAX_002	post	T2D	M	13	4	2022-04-13	175		T2D	8.19672	0
Sample149	4	C4	EX-PRE 0 MAX002_EDTA	MAX_002	pre	T2D	M	14	4	2022-04-13	150		T2D	9.83607	0
Sample151	4	D1	138 EP D35	MAXU_138	post	T2D	F	16	4	2022-04-13	200		T2D	9.83607	0
Sample154	4	D4	138 EP D3.35	MAXU_138	rest	T2D	F	19	4	2022-04-13	200		T2D	13.1148	6.38298
Sample155	4	D5	138 EP D0	MAXU_138	pre	T2D	F	20	4	2022-04-13	200		T2D	14.7541	2.12766
Sample161	4	F1	EX-PRE 0 MAX010_EDTA	MAX_010	pre	NGT	M	26	4	2022-04-13	125		NGT	16.3934	4.25532
Sample162	4	F2	EXPOST35 MAX010_EDTA	MAX_010	post	NGT	M	27	4	2022-04-13	125		NGT	13.1148	2.12766
Sample163	4	F3	EXREST 3h MAX010_EDTA	MAX_010	rest	NGT	M	28	4	2022-04-13	125		NGT	16.3934	4.25532
Sample167	4	G2	EXREST 3h MAX022_EDTA	MAX_022	rest	NGT	M	32	4	2022-04-13	125		NGT	6.55738	0
Sample168	4	G3	EXPOST35 MAX022_EDTA	MAX_022	post	NGT	M	33	4	2022-04-13	125		NGT	4.91803	0
Sample170	4	G5	EX-PRE 0 MAX022_EDTA	MAX_022	pre	NGT	M	35	4	2022-04-13	125		NGT	13.1148	0
Sample171	4	H1	EXREST 3h MAX031_EDTA	MAX_031	rest	T2D	M	36	4	2022-04-13	150		T2D	8.19672	0
Sample173	4	H3	EX-PRE 0 MAX031_EDTA	MAX_031	pre	T2D	M	38	4	2022-04-13	150		T2D	13.1148	0
Sample174	4	H4	EXPOST35 MAX031_EDTA	MAX_031	post	T2D	M	39	4	2022-04-13	150		T2D	6.55738	0
Sample177	4	I2	EX-PRE 0 MAX019_EDTA	MAX_019	pre	T2D	M	42	4	2022-04-13	125		T2D	22.9508	6.38298
Sample179	4	I4	EXREST 3h MAX019_EDTA	MAX_019	rest	T2D	M	44	4	2022-04-13	125		T2D	11.4754	0
Sample180	4	I5	EXPOST35 MAX019_EDTA	MAX_019	post	T2D	M	45	4	2022-04-13	125		T2D	13.1148	0
Sample181	5	A1	EXPOST35 MAX012_EDTA	MAX_012	post	T2D	M	1	5	2022-04-13	125		T2D	13.1148	2.12766
Sample182	5	A2	EXREST 3h MAX012_EDTA	MAX_012	rest	T2D	M	2	5	2022-04-13	125		T2D	21.3115	8.51064
Sample183	5	A3	EX-PRE 0 MAX012_EDTA	MAX_012	pre	T2D	M	3	5	2022-04-13	125		T2D	21.3115	8.51064
Sample186	5	B1	EX-PRE 0 MAX071_EDTA	MAX_071	pre	T2D	F	6	5	2022-04-13	200		T2D	11.4754	0
Sample187	5	B2	EXPOST35 MAX071_EDTA	MAX_071	post	T2D	F	7	5	2022-04-13	200		T2D	19.6721	4.25532
Sample190	5	B5	EXREST 3h MAX071_EDTA	MAX_071	rest	T2D	F	10	5	2022-04-13	200		T2D	8.19672	0
Sample191	5	C1	129 EP D35	MAXU_129	post	NGT	M	11	5	2022-04-13	200		NGT	22.9508	6.38298
Sample192	5	C2	129 EP D3.35	MAXU_129	rest	NGT	M	12	5	2022-04-13	200		NGT	26.2295	10.6383
Sample194	5	C4	129 EP D0	MAXU_129	pre	NGT	M	14	5	2022-04-13	200		NGT	27.8689	10.6383
Sample197	5	D2	EXPOST35 MAX032_EDTA	MAX_032	post	NGT	F	17	5	2022-04-13	200		NGT	4.91803	0
Sample199	5	D4	EXREST 3h MAX032_EDTA	MAX_032	rest	NGT	F	19	5	2022-04-13	200		NGT	14.7541	0
Sample200	5	D5	EX-PRE 0 MAX032_EDTA	MAX_032	pre	NGT	F	20	5	2022-04-13	200		NGT	6.55738	0
Sample201	5	E1	EXREST 3h MAX053_EDTA	MAX_053	rest	T2D	F	21	5	2022-04-13	150		T2D	3.27869	0
Sample202	5	E2	EX-PRE 0 MAX053_EDTA	MAX_053	pre	T2D	F	22	5	2022-04-13	150		T2D	9.83607	0
Sample203	5	E3	EXPOST35 MAX053_EDTA	MAX_053	post	T2D	F	23	5	2022-04-13	150		T2D	3.27869	2.12766
Sample206	5	F1	EXREST 3h MAX011_EDTA	MAX_011	rest	T2D	M	26	5	2022-04-13	125	Little bit hemolyzed	T2D	16.3934	2.12766
Sample207	5	F2	EX-PRE 0 MAX011_EDTA	MAX_011	pre	T2D	M	27	5	2022-04-13	125		T2D	18.0328	2.12766
Sample208	5	F3	EXPOST35 MAX011_EDTA	MAX_011	post	T2D	M	28	5	2022-04-13	125		T2D	6.55738	2.12766
Sample211	5	G1	EXPOST35 MAX042_EDTA	MAX_042	post	NGT	F	31	5	2022-04-13	150		NGT	11.4754	0
Sample212	5	G2	EX-PRE 0 MAX042_EDTA	MAX_042	pre	NGT	F	32	5	2022-04-13	150		NGT	18.0328	2.12766
Sample214	5	G4	EXREST 3h MAX042_EDTA	MAX_042	rest	NGT	F	34	5	2022-04-13	150		NGT	9.83607	0
Sample222	5	I2	124 EP D3.35	MAXU_124	rest	NGT	M	42	5	2022-04-13	200		NGT	13.1148	6.38298
Sample223	5	I3	124 EP D0	MAXU_124	pre	NGT	M	43	5	2022-04-13	200		NGT	13.1148	4.25532
Sample224	5	I4	124 EP D35	MAXU_124	post	NGT	M	44	5	2022-04-13	200		NGT	8.19672	2.12766
Sample227	6	A2	EX-PRE 0 MAX003_EDTA	MAX_003	pre	NGT	M	2	6	2022-04-14	200		NGT	16.3934	4.25532
Sample228	6	A3	EXPOST35 MAX003_EDTA	MAX_003	post	NGT	M	3	6	2022-04-14	125		NGT	9.83607	0
Sample230	6	A5	EXREST 3h MAX003_EDTA	MAX_003	rest	NGT	M	5	6	2022-04-14	200		NGT	8.19672	0
Sample232	6	B2	120 EP D3.35	MAXU_120	rest	NGT	F	7	6	2022-04-14	200		NGT	29.5082	14.8936
Sample233	6	B3	120 EP D0	MAXU_120	pre	NGT	F	8	6	2022-04-14	200		NGT	31.1475	12.766
Sample234	6	B4	120 EP D35	MAXU_120	post	NGT	F	9	6	2022-04-14	200		NGT	26.2295	10.6383
Sample236	6	C1	EXREST 3h MAX048_EDTA	MAX_048	rest	NGT	M	11	6	2022-04-14	200		NGT	8.19672	0
Sample237	6	C2	EX-PRE 0 MAX048_EDTA	MAX_048	pre	NGT	M	12	6	2022-04-14	200		NGT	9.83607	0
Sample238	6	C3	EXPOST35 MAX048_EDTA	MAX_048	post	NGT	M	13	6	2022-04-14	150		NGT	11.4754	0
Sample242	6	D2	EXPOST35 MAX050_EDTA	MAX_050	post	NGT	M	17	6	2022-04-14	75		NGT	24.5902	12.766
Sample244	6	D4	EXREST 3h MAX050_EDTA	MAX_050	rest	NGT	M	19	6	2022-04-14	150		NGT	24.5902	8.51064
Sample245	6	D5	EX-PRE 0 MAX050_EDTA	MAX_050	pre	NGT	M	20	6	2022-04-14	200		NGT	21.3115	6.38298
Sample246	6	E1	EXPOST35 MAX017_EDTA	MAX_017	post	T2D	M	21	6	2022-04-14	100		T2D	6.55738	0
Sample247	6	E2	EXREST 3h MAX017_EDTA	MAX_017	rest	T2D	M	22	6	2022-04-14	150		T2D	9.83607	0
Sample248	6	E3	EX-PRE 0 MAX017_EDTA	MAX_017	pre	T2D	M	23	6	2022-04-14	150		T2D	8.19672	0
Sample251	6	F1	EXPOST35 MAX029_EDTA	MAX_029	post	T2D	M	26	6	2022-04-14	150		T2D	9.83607	2.12766
Sample252	6	F2	EX-PRE 0 MAX029_EDTA	MAX_029	pre	T2D	M	27	6	2022-04-14	150		T2D	16.3934	4.25532
Sample254	6	F4	EXREST 3h MAX029_EDTA	MAX_029	rest	T2D	M	29	6	2022-04-14	150		T2D	13.1148	4.25532
Sample256	6	G1	118 EP D35	MAXU_118	post	T2D	F	31	6	2022-04-14	200		T2D	19.6721	4.25532
Sample257	6	G2	118 EP D3.35	MAXU_118	rest	T2D	F	32	6	2022-04-14	200		T2D	19.6721	10.6383
Sample259	6	G4	118 EP D0	MAXU_118	pre	T2D	F	34	6	2022-04-14	200		T2D	14.7541	2.12766
Sample261	6	H1	EXREST 3h MAX045_EDTA	MAX_045	rest	T2D	F	36	6	2022-04-14	150		T2D	14.7541	0
Sample262	6	H2	EX-PRE 0 MAX045_EDTA	MAX_045	pre	T2D	F	37	6	2022-04-14	150		T2D	14.7541	0
Sample263	6	H3	EXPOST35 MAX045_EDTA	MAX_045	post	T2D	F	38	6	2022-04-14	150		T2D	13.1148	0
Sample266	6	I1	109 EP D0	MAXU_109	pre	T2D	M	41	6	2022-04-14	200		T2D	22.9508	6.38298
Sample267	6	I2	109 EP D35	MAXU_109	post	T2D	M	42	6	2022-04-14	200		T2D	21.3115	6.38298
Sample270	6	I5	109 EP D3.35	MAXU_109	rest	T2D	M	45	6	2022-04-14	200		T2D	21.3115	2.12766
Sample271	7	A1	123 EP D35	MAXU_123	post	NGT	M	1	7	2022-04-14	200		NGT	14.7541	4.25532
Sample273	7	A3	123 EP D3.35	MAXU_123	rest	NGT	M	3	7	2022-04-14	200		NGT	14.7541	4.25532
Sample274	7	A4	123 EP D0	MAXU_123	pre	NGT	M	4	7	2022-04-14	200		NGT	19.6721	8.51064
Sample276	7	B1	EXREST 3h MAX058_EDTA	MAX_058	rest	T2D	F	6	7	2022-04-14	50		T2D	16.3934	4.25532
Sample278	7	B3	EXPOST35 MAX058_EDTA	MAX_058	post	T2D	F	8	7	2022-04-14	100		T2D	6.55738	2.12766
Sample280	7	B5	EX-PRE 0 MAX058_EDTA	MAX_058	pre	T2D	F	10	7	2022-04-14	100		T2D	16.3934	2.12766
Sample282	7	C2	EXREST 3h MAX016_EDTA	MAX_016	rest	NGT	M	12	7	2022-04-14	150	A bit hemolyzed	NGT	14.7541	6.38298
Sample283	7	C3	EXPOST35 MAX016_EDTA	MAX_016	post	NGT	M	13	7	2022-04-14	150		NGT	6.55738	0
Sample285	7	C5	EX-PRE 0 MAX016_EDTA	MAX_016	pre	NGT	M	15	7	2022-04-14	150		NGT	8.19672	0
Sample286	7	D1	EXPOST35 MAX004_EDTA	MAX_004	post	T2D	M	16	7	2022-04-14	150		T2D	9.83607	2.12766
Sample289	7	D4	EXREST 3h MAX004_EDTA	MAX_004	rest	T2D	M	19	7	2022-04-14	150		T2D	8.19672	0
Sample290	7	D5	EX-PRE 0 MAX004_EDTA	MAX_004	pre	T2D	M	20	7	2022-04-14	150	Cartridge blocked. Eluted later. Some sample may have been lost	T2D	36.0656	25.5319
Sample291	7	E1	130 EP D3.35	MAXU_130	rest	T2D	F	21	7	2022-04-14	200		T2D	14.7541	2.12766
Sample293	7	E3	130 EP D35	MAXU_130	post	T2D	F	23	7	2022-04-14	200		T2D	24.5902	10.6383
Sample294	7	E4	130 EP D0	MAXU_130	pre	T2D	F	24	7	2022-04-14	200		T2D	24.5902	10.6383
Sample297	7	F2	EX-PRE 0 MAX049_EDTA	MAX_049	pre	NGT	F	27	7	2022-04-14	200		NGT	21.3115	6.38298
Sample299	7	F4	EXPOST35 MAX049_EDTA	MAX_049	post	NGT	F	29	7	2022-04-14	150		NGT	14.7541	4.25532
Sample300	7	F5	EXREST 3h MAX049_EDTA	MAX_049	rest	NGT	F	30	7	2022-04-14	150		NGT	18.0328	6.38298
Sample301	7	G1	EX-PRE 0 MAX060_EDTA	MAX_060	pre	NGT	F	31	7	2022-04-14	200		NGT	16.3934	0
Sample302	7	G2	EXREST 3h MAX060_EDTA	MAX_060	rest	NGT	F	32	7	2022-04-14	200		NGT	4.91803	0
Sample304	7	G4	EXPOST35 MAX060_EDTA	MAX_060	post	NGT	F	34	7	2022-04-14	200		NGT	13.1148	2.12766
Sample311	7	I1	101 D3.35 EP	MAXU_101	rest	T2D	M	41	7	2022-04-14	200		T2D	19.6721	2.12766
Sample312	7	I2	101 D0 EP	MAXU_101	pre	T2D	M	42	7	2022-04-14	200		T2D	13.1148	0
Sample313	7	I3	101 D35 EP	MAXU_101	post	T2D	M	43	7	2022-04-14	200		T2D	11.4754	0

## Sheet: annotation
Compound_Name	Standard	Systematic_Name	Match	HMDB	PubChem	KEGG	SMILES
11-HDoHE	(±)11-HDoHE	(±)11-hydroxy-4Z,7Z,9E,13Z,16Z,19Z-docosahexaenoic acid	NA	HMDB0060040	NA	NA	NA
11-HEPE	(±)11-HEPE	(±)11-hydroxy-5Z,8Z,12E,14Z,17Z eicosapentaenoic acid	11R-HEPE	HMDB0012534	5283188	NA	CC/C=C\C/C=C\C=C\[C@@H](C/C=C\C/C=C\CCCC(=O)O)O
11-HETE	(±)11-HETE	11-hydroxy-5Z,8Z,11E,14Z-eicosatetraenoic acid	11(R)-HETE	HMDB0004682	5312981	C14780	CCCCC/C=C\C=C/[C@@H](C/C=C\C/C=C/CCCC(=O)O)O
11,12-DiHETrE	(±)11,12-DiHETrE	11,12-dihydroxy-5Z,8Z,14Z-eicosatrienoic acid	11,12-DiHETrE	HMDB0002314	5283146	C14774	CCCCC/C=C\CC(C(C/C=C\C/C=C\CCCC(=O)O)O)O
12-HEPE	(±)12-HEPE	(±)12-hydroxy-5Z,8Z,10E,14Z,17Z-eicosapentaenoic acid	12-HEPE	HMDB0010202	10041593	NA	CC/C=C\C/C=C\CC(/C=C/C=C\C/C=C\CCCC(=O)O)O
12-HETE	(±)12-HETE	(±)12-hydroxy-5Z,8Z,10E,14Z-eicosatetraenoic acid	12-HETE	HMDB0006111	5312983	C14777	CCCCC/C=C\CC(/C=C\C=C/C/C=C/CCCC(=O)O)O
12-HHTrE	12(S)-HHTa	12S-hydroxy-5Z,8E,10E-heptadecatrienoic acid	12S-HHT	HMDB0012535	5283141	C20388	CCCCC[C@@H](/C=C/C=C/C/C=C\CCCC(=O)O)O
12-KETE	12-oxo-ETE	12-​oxo-​5Z,​8Z,​10E,​14Z-​eicosatetraenoic acid	12-KETE	HMDB0013633	5283162	C14807	CCCCC/C=C\CC(=O)/C=C/C=C\C/C=C\CCCC(=O)O
12(13)-EpOME (cis)	(±)12,13-EpOME	(±)12,13-epoxy-9Z-octadecenoic acid	12,13-EpOME	HMDB0004702	5356421	C14826	CCCCCC1C(O1)C/C=C\CCCCCCCC(=O)O
12,13-DiHOME (erythro)	(±)12,13-DiHOME	(±)12,13-dihydroxy-9Z-octadecenoic acid
12,13-DiHOME (threo)	(±)12,13-DiHOME	(±)12,13-dihydroxy-9Z-octadecenoic acid
13-HODE	(±)13-HODE	(±)-​13-​hydroxy-​9Z,​11E-​octadecadienoic acid	13S-hydroxyoctadecadienoic acid	HMDB0004667	6443013	C14762	CCCCC[C@@H](/C=C/C=C\CCCCCCCC(=O)O)O
13-HOTrE	13(S)-HOTrE	13S-hydroxy-9Z,11E,15Z-octadecatrienoic acid	13-HOTE	HMDB0010203	10469728	NA	CC/C=C\CC(/C=C/C=C\CCCCCCCC(=O)O)O
13-HOTrEγ	13(S)-HOTrEγa	13S-​hydroxy-​6Z,​9Z,11E-​octadecatrienoic acid
13-KODE	13-oxo-ODE	13-​oxo-​9Z,​11E-​octadecadienoic acid	13-OxoODE	HMDB0004668	6446027	C14765	CCCCCC(=O)/C=C/C=C\CCCCCCCC(=O)O
14-HDoHE	(±)14-HDoHE	(±)14-hydroxy-4Z,7Z,10Z,12E,16Z,19Z-docosahexaenoic acid	NA	HMDB0060044	NA	NA	NA
14,15-DiHETE	(±)14,15-DiHETE	(±)14,15-dihydroxy-5Z,8Z,11Z,17Z-eicosatetraenoic acid	14,15-DiHETE	HMDB0010204	16061119	NA	CC/C=C\CC(C(C/C=C\C/C=C\C/C=C\CCCC(=O)O)O)O
14,15-DiHETrE	(±)14,15-DiHETrE	(±)14,15-dihydroxy-5Z,8Z,11Z-eicosatrienoic acid	14,15-DiHETrE	HMDB0002265	5283147	C14775	CCCCCC(C(C/C=C\C/C=C\C/C=C\CCCC(=O)O)O)O
15-HEPE	(±)15-HEPE	(±)15-hydroxy-5Z,8Z,11Z,13E,17Z-eicosapentaenoic acid	15-HEPE	HMDB0010209	53480357	NA	CC/C=C\C(C/C=C/C=C\C/C=C\C/C=C\CCCC(=O)O)O
15-HETE	(±)15-HETE	(±)15-​hydroxy-​5Z,​8Z,​11Z,​13E-​eicosatetraenoic acid	15(S)-HETE	HMDB0003876	9966861	C04742	CCCCC[C@@H](/C=C/C=C\C/C=C\C/C=C\CCCC(=O)O)O
15-HETrE	15(S)-HETrEa	15S-​hydroxy-​8Z,​11Z,​13E-​eicosatrienoic acid	15(S)-Hydroxyeicosatrienoic acid	HMDB0005045	5283145	C00861	CCCCC[C@@H](/C=C/C=C\C/C=C\CCCCCCC(=O)O)O
15-KETE	15-oxo-ETE	15-oxo-5Z,8Z,11Z,13E-eicosatetraenoic acid	15-KETE	HMDB0010210	5280701	C04577	CCCCCC(=O)/C=C/C=C\C/C=C\C/C=C\CCCC(=O)O
17-HDoHE	(±)17-HDoHE	(±)17-hydroxy-4Z,7Z,10Z,13Z,15E,19Z-docosahexaenoic acid	17-HDoHE	HMDB0010213	6439179	NA	CC/C=C\CC(/C=C/C=C\C/C=C\C/C=C\C/C=C\CCC(=O)O)O
17,18-DiHETE	(±)17,18-DiHETE	(±)17,18-dihydroxy-5Z,8Z,11Z,14Z-eicosatetraenoic acid	17,18-DiHETE	HMDB0010211	16061120	NA	CCC(C(C/C=C\C/C=C\C/C=C\C/C=C\CCCC(=O)O)O)O
18-HEPE	(±)18-HEPE	(±)​18-​hydroxy-​5Z,​8Z,​11Z,​14Z,​16E-​eicosapentaenoic acid	18R-HEPE	HMDB0012611	53481496	NA	CC[C@@H](/C=C/C=C\C/C=C/C/C=C\C/C=C\CCCC(=O)O)O
19,20-DiHDPA	(±)19,20-DiHDPA	(±)19,20-dihydroxy-4Z,7Z,10Z,13Z,16Z-docosapentaenoic acid	19,20-DiHDPA	HMDB0010214	16061148	NA	CCC(C(C/C=C\C/C=C\C/C=C\C/C=C\C/C=C\CCC(=O)O)O)O
4-HDoHE	(±)4-HDoHE	(±)4-hydroxy-5E,7Z,10Z,13Z,16Z,19Z-docosahexaenoic acid	NA	HMDB0060049	NA	NA	NA
5-HEPE	(±)5-HEPE	(±)​5-​hydroxy-​6E,​8Z,​11Z,​14Z,​17Z-​eicosapentaenoic acid	5-HEPE	HMDB0005081	6439678	NA	CC/C=C\C/C=C\C/C=C\C/C=C\C=C\C(CCCC(=O)O)O
5-HETE	(±)5-HETE	(±)5-​hydroxy-​6E,​8Z,​11Z,​14Z-​eicosatetraenoic acid	5-HETE	HMDB0011134	5280733	C04805	CCCCC/C=C\C/C=C\C/C=C\C=C\[C@H](CCCC(=O)O)O
5-iPF2α-VI	(±)5-iPF2α-VI	5,9α,11α-trihydroxy-(8β)-prosta-6E,14Z-dien-1-oic acid
5-KETE	5-oxo-ETE	5-​oxo-​6E,​8Z,​11Z,​14Z-​eicosatetraenoic acid	5-KETE	HMDB0010217	5283159	C14732	CCCCC/C=C\C/C=C\C/C=C\C=C\C(=O)CCCC(=O)O
5,6-DiHETrE	(±)5,6-DiHETrE	(±)5,6-dihydroxy-8Z,11Z,14Z-eicosatrienoic acid	5,6-DHET	HMDB0002343	5283142	C14772	CCCCC/C=C\C/C=C\C/C=C\CC(C(CCCC(=O)O)O)O
8-HDoHE	(±)8-HDoHE	(±)8-​hydroxy-​4Z,​6E,​10Z,​13Z,​16Z,​19Z-​docosahexaenoic acid	NA	HMDB0060051	NA	NA	NA
8-HEPE	(±)8-HEPE	(±)8-​hydroxy-​5Z,​9E,​11Z,​14Z,​17Z-​eicosapentaenoic acid
8-HETE	(±)8-HETE	(±)8-​hydroxy-​5Z,​9E,​11Z,​14Z-​eicosatetraenoic acid	8-HETE	HMDB0004679	5283154	C14776	CCCCC/C=C\C/C=C\C=C\[C@H](C/C=C\CCCC(=O)O)O
8-HETrE	8(S)-HETrEa	8S-​hydroxy-​9E,​11Z,​14Z-​eicosatrienoic acid	NA	HMDB0060052	NA	NA	NA
8,9-DiHETrE	(±)8,9-DiHETrE	(±)8,9-dihydroxy-5Z,11Z,14Z-eicosatrienoic acid	8,9-DiHETrE	HMDB0002311	5283144	C14773	CCCCC/C=C\C/C=C\CC(C(C/C=C\CCCC(=O)O)O)O
9-HETE	(±)9-HETE	(±)9-​hydroxy-​5Z,​7E,​11Z,​14Z-​eicosatetraenoic acid	9-HETE	HMDB0010222	5312978	NA	CCCCC/C=C\C/C=C\CC(/C=C\C=C\CCCC(=O)O)O
9-HODE	(±)9-HODE	(±)​9-​hydroxy-​10E,​12Z-​octadecadienoic acid	9-HODE	HMDB0010223	5282945	NA	CCCCC/C=C/C=C/C(CCCCCCCC(=O)O)O
9-HOTrE	9(S)-HOTrEa	9S-​hydroxy-​10E,​12Z,​15Z-​octadecatrienoic acid	(9S,10E,12Z,15Z)-9-Hydroxy-10,12,15-octadecatrienoic acid	HMDB0031934	13917187	NA	CC/C=C/C/C=C/C=C/C(CCCCCCCC(=O)O)O
9-KODE	9-KODE	9-​oxo-​10E,​12Z-​octadecadienoic acid	9-OxoODE	HMDB0004669	9839084	C14766	CCCCC/C=C\C=C\C(=O)CCCCCCCC(=O)O
9(10)-EpOME (cis)	(±)9,10-EpOME	(±)9,10-epoxy-12Z-octadecenoic acid
9,10-DiHOME (erythro)	(±)9,10-DiHOME	(±)9,10-dihydroxy-12Z-octadecenoic acid
9,10-DiHOME (threo)	(±)9,10-DiHOME	(±)9,10-dihydroxy-12Z-octadecenoic acid
PGD2	PGD2	9α,​15S-​dihydroxy-​11-​oxo-​prosta-​5Z,​13E-​dien-​1-​oic acid	Prostaglandin D2	HMDB0001403	448457	C00696	CCCCC[C@@H](/C=C/[C@@H]1[C@H]([C@H](CC1=O)O)C/C=C\CCCC(=O)O)O
PGE2	PGE2	9-​oxo-​11α,​15S-​dihydroxy-​prosta-​5Z,​13E-​dien-​1-​oic acid	Prostaglandin E2	HMDB0001220	5283116	C00584	CCCCC[C@@H](/C=C/[C@H]1[C@@H](CC(=O)[C@@H]1C/C=C\CCCC(=O)O)O)O
TXB2	TXB2	9α,​11,​15S-​trihydroxythromba-​5Z,​13E-​dien-​1-​oic acid	Thromboxane B2	HMDB0003252	5283137	C05963	CCCCC[C@@H](/C=C/[C@@H]1[C@H]([C@H](CC(O1)O)O)C/C=C\CCCC(=O)O)O

## Sheet: log_counts
Sample1	Sample2	Sample4	Sample6	Sample7	Sample8	Sample11	Sample14	Sample15	Sample16	Sample18	Sample19	Sample21	Sample22	Sample25	Sample28	Sample29	Sample30	Sample31	Sample33	Sample34	Sample37	Sample38	Sample40	Sample42	Sample43	Sample44	Sample46	Sample47	Sample48	Sample51	Sample53	Sample54	Sample57	Sample58	Sample59	Sample61	Sample62	Sample65	Sample66	Sample68	Sample69	Sample71	Sample74	Sample75	Sample76	Sample77	Sample79	Sample83	Sample84
-0.120294	0.275007	-0.217591	-1.59946	-1.32193	-0.415037	0.31034	-0.321928	0.321928	-0.120294	0.0285692	-0.68966	0.604071	-1.35845	2.09761	-0.434403	-0.136062	-0.943416	0.400538	-0.836501	-1.32193	-0.713119	-0.943416	0.124328	0.757023	-3.47393	-1.59946	-1.59946	-1.78588	-2.64386	-1.4344	-0.836501	-0.68966	-1.55639	-1.73697	-1.35845	-0.200913	-1.51457	-1.12029	-0.0291463	-0.37707	-0.434403	1.18269	0.485427	1.02148	-0.37707	-0.888969	-1.21759	-0.37707	-0.0588937
-4.64386	-4.64386	-5.64386	-2.32193	-1.8365	-1.51457	-0.643856	-0.599462	-0.234465	-1.35845	-1.152	-2.32193	-4.05889	-4.64386	-2.47393	-2.64386	-2.32193	-3.05889	-4.05889	-5.64386	-6.64386	-1.88897	-2.05889	-1.12029	-4.05889	-4.15003	-3.37583	-4.64386	-5.64386	-4.05889	-3.8365	-2.64386	-3.8365	-2.64386	-2.55639	-2.18442	-1.08927	-1.94342	-1.64386	-1.05889	-1.2863	-1.2863	0.344828	-0.286304	0.356144	-1.64386	-1.64386	-2.18442	-1.68966	-1.21759
-2.94342	-3.32193	-3.47393	-0.217591	0.163499	0.536053	0.356144	0.356144	0.604071	1.68257	1.97453	0.887525	-3.47393	-4.32193	-2.25154	0.263034	0.613532	0.0426443	-2.25154	-3.18442	-3.47393	0.678072	0.298658	1.23266	-1.64386	-4.64386	-3.05889	-2.64386	-3.32193	-2.94342	-2.73697	-1.78588	-2.47393	-0.68966	-0.713119	-0.104697	0.378512	-0.473931	-0.0588937	0.918386	0.594549	0.584963	1.63227	1.1375	1.68706	-0.736966	-0.836501	-1.47393	-0.321928	0.0976108
-2.94342	-3.32193	-3.8365	-2.18442	-3.05889	-2.64386	-2.73697	-3.64386	-3.18442	-2.73697	-2.32193	-2.73697	-4.05889	-4.64386	-3.47393	-2.47393	-2.73697	-3.18442	-3.05889	-3.32193	-4.05889	-2.47393	-2.55639	-2.32193	-2.47393	-3.32193	-2.8365	-3.32193	-3.8365	-3.64386	-3.32193	-3.8365	-3.18442	-2.8365	-3.64386	-3.47393	-3.32193	-3.8365	-3.32193	-2.39593	-3.05889	-3.18442	-2.55639	-3.18442	-3.05889	-2.64386	-3.18442	-3.47393	-2.47393	-2.94342
1.18903	1.58496	0.895303	-1.12029	-0.888969	0.238787	1.29278	0.536053	1.46467	0.0426443	0.0285692	-0.736966	2.33628	0.948601	3.40599	-0.120294	0.275007	-0.643856	1.37851	0.238787	-0.473931	-0.473931	-0.535332	0.83996	1.90689	-2.94342	0.15056	-0.0740006	-0.184425	-1.51457	-0.862496	-0.736966	-0.104697	-2.05889	-2.25154	-1.47393	0.879706	-0.810966	-0.0291463	0.0143553	-0.0892673	-0.434403	0.85599	0.163499	0.871844	0.83996	0.485427	-0.514573	-1	-0.234465
2.20789	2.44626	1.82782	0.815575	0.713696	1.91839	1.83592	1.21412	2.04264	2.51854	2.59216	1.98185	2.16993	0.970854	3.12928	2.12763	2.50335	1.65535	2.62059	1.38957	1.52607	1.57531	1.32193	2.40327	3.64386	-0.736966	1.36737	1.18903	1.1177	-0.104697	-0.0740006	0.464668	0.765535	-0.494109	-0.514573	-0.120294	2.12763	0.823749	1.33342	1.73118	1.57531	1.23879	1.66903	1.14405	1.68706	1.34483	1.20789	0.31034	0.15056	0.687061
0.695994	0.516015	0.333424	-1.2863	-0.761213	0.659925	-0.0291463	-0.915936	0.275007	1.17632	0.83996	0.584963	0.807355	-0.234465	1.76553	0.807355	0.831877	0.545968	1.53605	-0.184425	-0.104697	-0.340075	-0.888969	0.0703893	2.44626	-2	0.0976108	1.42223	0.731183	-0.68966	-0.666576	-0.168123	0.604071	-3.8365	-3.47393	-2.8365	1.81967	0.298658	1.45943	0.275007	0.464668	-0.0588937	-0.943416	-0.810966	-0.68966	0.594549	0	-0.836501	-1.59946	-1.47393
-1.73697	-2.47393	-0.0740006	-1.35845	-2.18442	-3.64386	0.214125	-2.73697	0.485427	0.641546	1.58496	-0.321928	-3.8365	0.286881	0.910733	0.137504	-0.251539	0.356144	1.80735	-0.184425	-0.358454	0.815575	-0.473931	1.61353	0.505891	-3.18442	-1.05889	0.321928	-0.217591	-2.25154	-1.12029	-0.68966	0.389567	-1.39593	-2.64386	-2.25154	-0.321928	-1.152	-0.888969	1.42223	-0.736966	0.464668	0.0976108	-0.736966	-0.454032	-2.39593	-2.12029	-4.05889	-3.8365	-2.39593
-2	-1.94342	-3.64386	-1.32193	-1.25154	-0.340075	-0.136062	0.400538	1.26903	-2.47393	-2.73697	-4.64386	-3.32193	-4.32193	-2	-2.47393	-2	-2.73697	-1.55639	-2.12029	-4.05889	-0.736966	-2.05889	-0.120294	-2.55639	-2.73697	-0.971431	-1.25154	-0.473931	-0.286304	-2	-4.05889	-2.47393	-1.64386	-2.94342	-1.64386	-1.59946	-3.05889	-3.18442	-2.18442	-2.64386	-2.94342	-2.64386	-1.88897	-1.68966	-1.94342	-0.599462	-1.21759	-2.55639	-1.55639
-2.94342	-2.39593	-2.64386	-2.25154	-2.32193	-1.2863	-1.4344	-1.12029	-0.535332	-2.94342	-2.94342	-4.05889	-3.18442	-2.8365	-3.18442	-3.47393	-2.94342	-3.47393	-2.47393	-2.25154	-2.94342	-2.32193	-3.18442	-1.51457	-3.32193	-3.32193	-1.47393	-2.64386	-2.25154	-2.05889	-2.32193	-2.94342	-3.05889	-2.94342	-2.73697	-2.32193	-2.8365	-4.32193	-3.32193	-3.32193	-3.64386	-3.32193	-3.64386	-3.32193	-2.94342	-2.64386	-2.25154	-3.18442	-3.18442	-1.35845
0.650765	0.941106	0.263034	1.66903	1.40599	2.73985	1.96347	2.35896	3.08406	0.704872	0.669027	-0.836501	0.722466	0.62293	0.83996	0.0703893	0.782409	0.163499	1.26903	1.74416	0.963474	1.94486	0.887525	2.83592	0.263034	1.42223	2.20163	0.62293	1.3505	1.36737	1.18269	0.15056	0.389567	0.485427	0.189034	1.01436	0.963474	-0.200913	0.263034	0.189034	-0.304006	-0.268817	0.176323	0.823749	1.11103	1.17632	1.91839	1.43829	0.226509	1.90304
1.98185	2.16027	0.823749	2.8679	3.14078	4.00899	3.70044	3.9542	4.56071	3.96347	4.05311	3.07895	1.54597	0.695994	2.17951	2.6017	3.16993	2.67129	2.62761	2.72247	0.871844	3.75489	3.05311	4.71699	1.97085	1.23266	2.93546	1.47508	2.03562	2.37851	2.16993	1.37851	1.57531	2.62761	2.50589	3.39232	3.56071	2.46728	2.8339	3.06695	2.79701	2.82375	3.72247	3.51096	4.09592	2.69377	3.25701	2.51854	2.80735	3.85798
-1.25154	-0.836501	-1.64386	-0.434403	0.163499	0.925999	1.17632	1.48027	1.95606	0.263034	0.378512	-0.888969	-0.785875	-1.25154	-0.286304	-1.25154	-0.358454	-1	-0.321928	-0.556393	-1.73697	0.475085	-0.599462	1.37295	-1.25154	-1.35845	-0.415037	-0.943416	-0.0291463	0.201634	-1.18442	-1.4344	-1.47393	-0.514573	-0.395929	0.555816	0.505891	-0.395929	-0.494109	0.15056	-0.0588937	-0.0588937	0.790772	0.748461	1.28688	-0.577767	0.0840643	-0.340075	-0.37707	0.748461
-4.62629	-4.6439	-4.6604	-3.32193	-2.73697	-2.05889	-2.8365	-2.8365	-2.32193	-2.39593	-2.47393	-3.18442	-4.13026	-4.24189	-5.05889	-4.64386	-4.32193	-5.05889	-4.32193	-4.64386	-4.72556	-3.05889	-3.18442	-2	-4.32193	-3.54914	-5.64386	-4.50985	-4.19762	-5.64386	-5.64386	-5.05889	-4.23363	-4.64386	-4.64386	-3.64386	-2.25154	-3.32193	-2.8365	-3.05889	-3.18442	-3.32193	-2.12029	-2.64386	-2	-4.05889	-4.32193	-5.05889	-4.64386	-4.32193
-0.556393	-0.358454	-1.64386	2.22651	2.14405	2.45418	3.40599	3.66676	3.65535	3.73335	4.24793	3.26604	-1.25154	-1.47393	-0.643856	2.19219	2.09424	1.98914	-0.268817	-1.02915	-1.8365	3.16993	2.90304	3.54844	-0.473931	-2.32193	-0.713119	-1.25154	-0.836501	0.214125	-0.473931	0.722466	-0.535332	3.07039	2.60407	3.25096	2.71589	2.37851	2.67807	3.1127	2.33056	2.7866	4.23266	3.85798	4.08746	1.89918	1.67807	1.23266	2.27202	2.51349
2.38405	2.53107	2.49825	0.584963	0.704872	1.98185	2.40599	1.72247	2.53605	1.88753	2.06005	1.37851	2.79077	1.58496	4.01792	1.75275	1.81967	0.903038	2.25701	0.831877	0.941106	1.15704	1.05658	2.17313	3	-1.51457	0.286881	0.62293	0.565597	-0.599462	0.321928	1	1.31034	-0.304006	-0.37707	-0.0291463	2.21101	0.773996	1.45418	1.774	1.83996	1.33342	2.87774	2.1177	2.81762	2.37016	2.02857	1.10434	0.963474	1.51602
-2.12029	-2.05889	-2.18442	-1.64386	-2.64386	-1.94342	-1.51457	-1.88897	-1.12029	-2.73697	-2.47393	-2.8365	-1.18442	-1.55639	-0.971431	-2.55639	-1.83773	-2.73697	-2.18442	-2.25154	-3.05889	-2.05889	-2	-1.64386	-2.94342	-3.47393	-2.39593	-1.88897	-2.47393	-1.88897	-2	-2.25154	-2.47393	-2.25154	-2.55639	-2.18442	-2.18442	-2.18442	-2.32193	-1.68966	-2.64386	-2.12029	-1.21759	-1.55639	-1.25154	-1.18442	-1.21759	-1.73697	-1.18442	-1.59946
-2.73697	-2.8365	-3.32193	-2.05889	-2.64386	-2.12029	-2.18442	-2.94342	-2.25154	-2.25154	-1.94342	-2.55639	-3.18442	-3.64386	-2.73697	-2.18442	-2.25154	-2.73697	-2.73697	-2.73697	-3.47393	-2.18442	-2.32193	-1.73697	-2.47393	-2.94342	-2.39593	-2.8365	-3.32193	-3.05889	-2.73697	-3.18442	-2.8365	-2.55639	-3.32193	-2.73697	-2.64386	-3.18442	-2.73697	-2.05889	-2.55639	-2.73697	-2.32193	-2.73697	-2.55639	-2.05889	-2.39593	-2.64386	-2.18442	-2.39593
-2.94342	-2.73697	-3.05889	-1.55639	-1.152	-0.862496	-0.251539	0.0285692	0.201634	-1	-0.785875	-1.78588	-2.64386	-2.73697	-2.25154	-1.78588	-1.47393	-2.05889	-3.05889	-2.8365	-3.47393	-1.25154	-1.47393	-0.713119	-3.64386	-3.8365	-3.64386	-2.39593	-2.55639	-2.73697	-2.47393	-1.8365	-2.73697	-1.68966	-1.73697	-1.32193	-0.599462	-1.02915	-0.862496	-0.473931	-0.68966	-0.643856	0.669027	0.0976108	0.713696	-0.736966	-0.862496	-1.05889	-0.888969	-0.713119
-2.47393	-2.55639	-3.18442	-0.888969	-0.286304	0.124328	-0.621488	-0.37707	0.0840643	1.0072	1.04264	0.0976108	-2.94342	-3.32193	-2.55639	-0.321928	0.226509	-0.415037	-1.73697	-2.12029	-2.55639	-0.340075	-0.621488	0.333424	-1.8365	-4.05889	-2.55639	-2.64386	-3.05889	-2.8365	-2.73697	-2.47393	-2.94342	-1.68966	-1.51457	-1	-0.415037	-1.152	-1.18442	-0.234465	-0.0740006	-0.286304	0.526069	0.0426443	0.757023	-1.4344	-1.05889	-1.78588	-1.08927	-0.434403
-6.64386	-6.64386	-6.64386	-4.05889	-3.47393	-3.05889	-2.47393	-2.64386	-2.25154	-2.25154	-1.88897	-3.18442	-4.31911	-4.39521	-6.64386	-3.8365	-3.18442	-4.32193	-6.64386	-6.64386	-4.98972	-2.8365	-3.32193	-2.18442	-6.64386	-3.7273	-6.64386	-6.64386	-4.5927	-6.64386	-5.64386	-5.05889	-5.64386	-4.05889	-3.8365	-3.64386	-2.8365	-3.64386	-3.32193	-3.47393	-2.94342	-3.47393	-1.152	-1.59946	-0.888969	-3.64386	-3.47393	-4.32193	-3.18442	-2.8365
-5.64386	-6.64386	-6.64386	-1.02915	-1.152	-0.971431	-0.713119	-0.473931	-0.556393	0.505891	1.08406	0.163499	-6.64386	-3.73425	-2.7805	-0.577767	-0.836501	-0.836501	-5.64386	-6.64386	-4.73952	-0.37707	-0.434403	-0.168123	-5.05889	-4.3181	-3.52352	-5.64386	-5.64386	-5.05889	-4.64386	-2.8365	-4.32193	-1.64386	-1.64386	-1.21759	-1.12029	-1.4344	-1.08927	-0.152003	-0.666576	-0.736966	0.678072	0.176323	0.443607	-2	-2.32193	-2.55639	-1.78588	-1.8365
-3.48503	-3.18442	-4.12674	-3.8365	-2.25154	-1.02915	-0.104697	-0.434403	0.333424	0.0565835	0.575312	-1.12029	-3.83366	-3.78063	-2.39593	-2.8365	-1.4344	-1.61278	-3.43292	-3.78501	-4.4164	-0.761213	-1.35845	0.214125	-3.36421	-4.46702	-3.33467	-3.71888	-4.26102	-3.47642	-3.14308	-2.44025	-3.04804	-1.79643	-3.47393	-2.18442	-1.68966	-1.74292	-2.55639	-0.0144996	-0.152003	-0.434403	1.72247	0.879706	1.65535	-1.12029	-1.152	-2.47393	-0.251539	0.739848
1.1177	0.992768	0.722466	1.11103	0.565597	0.978196	2.10434	1.7137	1.91073	0.815575	1.13093	0.411426	1.87971	1.72247	2.23266	1.68706	1.5656	1.22651	0.748461	0.831877	0.475085	1.03562	0.963474	1.38405	0.782409	0.378512	0.613532	0.871844	0.879706	0.992768	0.910733	0.713696	1	1.15056	0.659925	0.863938	0.739848	0.887525	0.823749	0.748461	0.713696	0.575312	1.66903	1.38957	1.32193	2.37016	2.32193	2.08066	1.70487	1.26903
-3.18442	-3.05889	-3.32193	-1.73697	-1.18442	-0.785875	-0.0588937	-0.0144996	0.31034	-1.02915	-0.643856	-1.64386	-2.55639	-2.73697	-1.8365	-1.78588	-1.55639	-2.25154	-3.47393	-3.05889	-4.05889	-1.35845	-1.32193	-0.535332	-3.47393	-4.49649	-3.64386	-3.64386	-3.8365	-2.47393	-2.55639	-2.12029	-2.64386	-1.73697	-1.94342	-1.39593	-0.666576	-1.47393	-1.152	-0.713119	-0.599462	-0.915936	0.83996	0.298658	0.941106	-0.666576	-0.643856	-1.21759	-0.915936	-0.621488
-0.862496	-1.39593	-1.73697	-0.888969	-1.73697	-1.25154	-0.200913	-0.971431	-0.556393	-1.64386	-1.18442	-2	-0.251539	-0.599462	0.321928	-0.862496	-1.08927	-1.59946	-1.12029	-1.02915	-1.59946	-0.599462	-0.836501	-0.304006	-0.888969	-1.68966	-1.32193	-1.39593	-1.55639	-1.47393	-0.888969	-1.12029	-0.599462	-0.666576	-1.25154	-1.08927	-1.51457	-1.51457	-1.55639	-0.971431	-1.25154	-1.64386	-0.340075	-0.862496	-0.785875	0.176323	-0.120294	-0.304006	-0.0439433	-0.713119
-2.39593	-2.8365	-3.32193	-1.94342	-2.39593	-1.55639	-1.02915	-1.68966	-1.12029	-2.47393	-2.18442	-3.05889	-3.18442	-4.32193	-2.12029	-2.32193	-2.32193	-3.18442	-3.47393	-3.32193	-5.05889	-1.88897	-1.94342	-0.862496	-3.47393	-4.32193	-3.32193	-3.47393	-4.32193	-3.64386	-2.64386	-2.94342	-2.39593	-2.12029	-2.8365	-2.18442	-2.64386	-3.64386	-2.73697	-1.2863	-1.73697	-1.94342	0.0285692	-0.643856	-0.358454	-0.915936	-1.47393	-1.94342	-1.59946	-1.08927
-3.47393	-3.64386	-4.32193	-2.18442	-2.39593	-1.88897	-1.47393	-1.78588	-1.21759	-2.39593	-2.12029	-3.64386	-4.64386	-3.56441	-3.18442	-3.32193	-2.94342	-3.8365	-3.47393	-3.05889	-5.64386	-2.18442	-2.18442	-1	-4.32193	-4.11559	-3.05889	-3.32193	-4.32193	-3.47393	-3.18442	-3.47393	-3.32193	-2.18442	-2.94342	-2.47393	-2.64386	-4.05889	-2.94342	-2.32193	-2.8365	-2.8365	0.0426443	-0.599462	-0.104697	-1.8365	-2.18442	-2.64386	-2.32193	-1.64386
-1.68966	-2.12029	-2.55639	0.545968	0.704872	0.918386	0.422233	0.0976108	0.485427	1.67356	2.26303	0.713696	-3.18442	-4.05889	-1.88897	0.275007	0.475085	-0.120294	-1.39593	-1.25154	-3.18442	0.992768	1.0072	1.79077	-1.78588	-2.94342	-1.21759	-1.94342	-2.73697	-2.05889	-1.78588	-1.32193	-1.47393	0.298658	-0.304006	0.0840643	-0.168123	-1.21759	-0.736966	0.695994	0.137504	0.189034	2.54102	2.07039	2.30743	0.0285692	-0.358454	-0.785875	-0.104697	0.137504
-5.64386	-5.05889	-4.3154	-3.64386	-4.32193	-3.18442	-2.38247	-4.64386	-4.32193	-3.64386	-3.47393	-4.64386	-4.32193	-4.05889	-4.32193	-4.32193	-4.32193	-4.05889	-5.05889	-5.64386	-4.10882	-5.05889	-4.64386	-5.05889	-4.64386	-3.51127	-5.05889	-5.05889	-5.64386	-4.41138	-5.64386	-4.33241	-4.0933	-3.8365	-5.05889	-4.05889	-4.64386	-3.85506	-4.32193	-3.32193	-4.05889	-3.8365	-3.47393	-4.05889	-3.64386	-5.05889	-4.64386	-5.05889	-4.64386	-4.64386
-6.64386	-4.39696	-4.43842	-3.32193	-3.18442	-3.05889	-2.64386	-3.05889	-2.94342	-1.94342	-1.21759	-2.39593	-4.12218	-4.22849	-3.96747	-3.47393	-3.64386	-3.8365	-3.99089	-4.07406	-4.69739	-2.64386	-3.64386	-2.39593	-3.88629	-3.91154	-6.64386	-4.13549	-4.12871	-6.64386	-6.64386	-4.64386	-5.64386	-2.94342	-3.18442	-3.32193	-2.8365	-3.8365	-3.18442	-2.05889	-3.47393	-2.94342	-0.915936	-1.59946	-1.8365	-3.8365	-4.64386	-4.64386	-3.8365	-4.64386
-4.32193	-5.05889	-5.05889	-3.8365	-4.64386	-4.32193	-3.47393	-4.64386	-4.05889	-3.47393	-3.05889	-3.64386	-5.05889	-5.05889	-3.8365	-2.8365	-3.05889	-3.47393	-4.32193	-4.64386	-5.05889	-4.32193	-3.47393	-3.32193	-3.47393	-4.32193	-4.05889	-4.64386	-5.05889	-5.05889	-4.32193	-5.05889	-4.32193	-3.32193	-3.8365	-3.64386	-4.32193	-5.05889	-4.64386	-2.8365	-3.64386	-3.47393	-2.55639	-3.05889	-2.8365	-3.32193	-4.05889	-4.64386	-3.47393	-4.05889
-3.05889	-2.73697	-3.32193	-1.12029	-0.836501	-0.473931	0.443607	0.137504	0.575312	0.163499	0.704872	-0.556393	-3.18442	-4.05889	-2.12029	-0.643856	-0.415037	-1.21759	-3.32193	-3.32193	-4.64386	-0.358454	-0.321928	0.495695	-4.05889	-5.05889	-3.47393	-3.64386	-4.32193	-2.94342	-1.8365	-1.12029	-2	-0.454032	-0.836501	-0.473931	-0.251539	-1.02915	-0.514573	0.464668	0.163499	0.0565835	2.02857	1.25701	1.82782	-0.37707	-0.473931	-1.02915	0.0976108	0.669027
-5.05889	-4.64386	-5.05889	-3.05889	-2.64386	-2.18442	-1.18442	-1.32193	-0.836501	-2.05889	-1.68966	-3.05889	-4.32193	-4.32193	-3.47393	-3.32193	-2.94342	-3.64386	-5.64386	-5.05889	-6.64386	-2.64386	-2.64386	-1.68966	-5.64386	-4.04018	-5.05889	-5.05889	-5.64386	-3.8365	-3.64386	-3.47393	-4.32193	-3.05889	-3.47393	-2.64386	-1.73697	-2.8365	-2.39593	-1.64386	-1.78588	-2	-0.217591	-0.943416	-0.251539	-2.05889	-2.18442	-2.8365	-2.12029	-1.64386
-3.8365	-4.05889	-4.32193	-1.78588	-1.39593	-1.02915	-1.12029	-1.08927	-0.761213	0.344828	0.704872	-0.454032	-4.64386	-4.64386	-3.47393	-0.862496	-0.621488	-1.2863	-3.18442	-3.64386	-3.8365	-0.862496	-1.08927	-0.200913	-2.8365	-5.05889	-3.64386	-4.32193	-4.64386	-4.05889	-3.32193	-3.18442	-3.47393	-2.12029	-2.12029	-1.73697	-0.971431	-1.94342	-1.59946	-0.494109	-1	-0.888969	0.214125	-0.395929	0.189034	-2	-1.73697	-2.64386	-1.39593	-1.02915
-4.29091	-6.64386	-4.61953	-3.18442	-2.94342	-2.32193	-1.68966	-2.05889	-1.4344	-1.68966	-1.08927	-2.39593	-4.09732	-4.31508	-6.64386	-3.05889	-2.55639	-3.64386	-4.64386	-4.32193	-5.19426	-2.25154	-2.47393	-1.18442	-6.64386	-4.10808	-5.64386	-6.64386	-4.60275	-5.64386	-4.64386	-5.05889	-4.64386	-2.94342	-3.18442	-2.64386	-2.18442	-3.05889	-2.55639	-2.18442	-2.32193	-2.94342	-0.358454	-0.915936	-0.286304	-3.32193	-3.18442	-4.05889	-2.64386	-1.94342
-4.32193	-4.64386	-5.05889	-3.8365	-4.64386	-3.8365	-3.32193	-4.32193	-3.47393	-3.47393	-3.05889	-3.64386	-4.64386	-4.64386	-4.05889	-3.64386	-3.8365	-4.64386	-4.32193	-4.05889	-5.05889	-3.64386	-3.47393	-3.18442	-3.47393	-4.32193	-3.8365	-4.05889	-4.32193	-4.32193	-4.32193	-4.64386	-4.32193	-4.05889	-4.64386	-4.05889	-4.05889	-4.64386	-4.32193	-3.32193	-3.64386	-3.64386	-3.47393	-4.05889	-3.8365	-3.47393	-3.64386	-4.32193	-3.8365	-4.05889
-2.72163	-2.78482	-3.22853	-0.643856	-0.234465	0.176323	-0.0144996	0	0.275007	1.38957	1.75275	0.604071	-3.06135	-3.3416	-3.32193	-0.0588937	0.31034	-0.304006	-2.43566	-2.76109	-3.28986	0.201634	-0.0144996	0.903038	-2.46706	-3.71478	-2.44601	-2.92659	-3.23801	-2.76707	-3.32193	-2.05889	-2.94342	-1.02915	-0.943416	-0.37707	0.0565835	-0.943416	-0.514573	0.678072	0.189034	0.367371	1.23879	0.722466	1.33342	-0.943416	-1.35845	-1.47393	-0.621488	-0.217591
2.83794	2.74416	1.52607	3.40599	3.56071	4.49185	4.98185	5.10014	5.82782	4.92125	5.04876	3.94486	1.56071	0.505891	3.07553	3.43296	3.80735	3.21257	3.1375	3.07553	0.992768	4.6893	3.96347	5.50462	3.52356	2.1375	4.06178	2.72247	2.76977	3.15381	2.60407	1.95606	2.46467	3.51096	3.20477	4.08746	4.61471	3.47249	3.70044	4.17792	3.89724	3.63227	4.64386	4.71699	5.10852	3.60881	4.3505	3.71149	3.60881	4.45943
-1.32193	-0.888969	-2.18442	-0.395929	-0.304006	0.970854	1.59932	2.53605	3.09761	0.176323	0.356144	-1.18442	-1.94342	-2.8365	-1	-1.25154	-0.321928	-1.18442	-0.68966	-0.713119	-3.05889	0.545968	-0.395929	1.4489	-1.08927	-0.643856	0.823749	-0.785875	-0.473931	0.0840643	-1.05889	-1.78588	-1.39593	-0.68966	-1.32193	-0.0892673	0.411426	-0.666576	-0.514573	0.226509	0.298658	-0.286304	0.659925	1.09761	1.47508	-0.340075	0.765535	0.176323	-0.234465	0.887525
-0.286304	-0.321928	-1.18442	1.14405	0.871844	1.79909	1.89918	2.24184	2.35614	2.06005	2.37016	1.68706	-1.2863	-1.25154	0.298658	0.687061	0.526069	0.189034	-0.862496	-0.862496	-1.94342	1.73118	1.07724	2.29572	0.604071	-1.68966	0.163499	-0.713119	-0.358454	0.367371	-1.02915	-1.25154	-1.39593	1	1.0072	1.48543	1.53605	0.641546	0.992768	1.13093	0.85599	0.321928	2.0635	2.21101	2.22651	1.11103	0.992768	0.321928	0.903038	1.16993
-0.395929	-0.286304	-1.73697	0	-0.251539	0.659925	0.536053	-0.810966	0.678072	-0.713119	-0.736966	-1.94342	-1.73697	-2.39593	-0.943416	-0.713119	-0.621488	-1.35845	-0.943416	-0.971431	-2.8365	0.0285692	-0.599462	0.757023	-0.713119	-1.32193	0.0840643	-0.358454	-0.120294	0.0143553	-0.888969	-2.47393	-1	-0.268817	-2	-0.304006	-0.643856	-2.39593	-1.59946	-0.395929	-0.971431	-1.18442	-1.02915	-1.08927	-0.836501	-0.556393	-0.168123	-1.05889	-0.888969	-0.358454
-3.32193	-2.94342	-3.64386	-2.64386	-2.73697	-1.64386	-1.02915	-0.577767	0.0976108	-3.32193	-3.32193	-4.32193	-3.32193	-3.32193	-3.32193	-4.05889	-3.32193	-4.32193	-3.05889	-2.55639	-4.05889	-1.73697	-3.47393	-1.55639	-3.18442	-2.8365	-1.08927	-2.32193	-1.55639	-1.39593	-2.47393	-3.8365	-3.18442	-3.64386	-4.64386	-3.47393	-2.55639	-3.64386	-3.47393	-3.05889	-3.32193	-3.32193	-3.8365	-2.94342	-2.64386	-2.25154	-1.64386	-2.8365	-3.05889	-1.21759
-0.321928	-0.286304	-0.862496	0.659925	0.367371	1.51096	1.07039	1.33914	1.99277	-0.200913	0.15056	-1.47393	-0.514573	-0.68966	-0.415037	-0.37707	-0.120294	-0.340075	0.189034	0.799087	-0.473931	1.25096	-0.234465	1.65076	-0.514573	0.641546	1.33342	0.505891	1.7137	1.53605	0.0426443	-0.785875	-0.454032	-0.836501	-1.05889	-0.621488	0.111031	-1.02915	-0.621488	-0.736966	-1.51457	-1.18442	-0.836501	-0.104697	-0.0439433	1.10434	1.85997	1.35614	-0.556393	0.678072
-3.18442	-3.8365	-4.32193	-2.12029	-1.68966	-1.05889	-1.39593	-1.51457	-1.25154	-0.152003	0.163499	-0.836501	-4.64386	-3.56441	-2.8365	-1.05889	-0.862496	-1.51457	-2.94342	-3.47393	-5.05889	-1.4344	-1.39593	-0.535332	-1.8365	-4.11559	-3.05889	-3.05889	-4.32193	-3.24153	-4.05889	-3.18442	-3.18442	-2.8365	-2.47393	-1.73697	-1.94342	-2.8365	-2.18442	-1.02915	-1.18442	-1.35845	-0.736966	-0.943416	-0.395929	-2.32193	-2.47393	-3.32193	-2.25154	-1.64386
-2.64386	-2.94342	-2.94342	-2.25154	-1.78588	-0.836501	-1.4344	-1.8365	-1.64386	-0.971431	-0.736966	-1.59946	-2.94342	-3.47393	-1.78588	-1.18442	-1.55639	-1.78588	-2.12029	-2.8365	-2.94342	-1.4344	-2.12029	-0.915936	-1.02915	-5.05889	-3.05889	-1.68966	-2.39593	-3.18442	-3.18442	-2.8365	-1.68966	-4.64386	-4.32193	-3.8365	-2.32193	-2.94342	-2.18442	-0.736966	-1.35845	-1.51457	-0.785875	-1.21759	-0.943416	-2.47393	-1.9358	-3.47393	-2.47393	-2.25154
1	0.565597	0.526069	-1.39593	-0.599462	0.815575	0.505891	-0.556393	0.695994	1.848	1.57046	1.1635	0.871844	-0.184425	1.98185	1.33914	1.1635	0.948601	1.87971	0.238787	0.321928	0.238787	-0.395929	0.765535	1.98185	-2.94342	-0.810966	1.29866	0.443607	-1.152	-0.415037	-0.0588937	0.871844	-3.64386	-3.47393	-2.73697	2.16993	0.687061	1.76553	0.505891	0.765535	0.137504	-0.785875	-0.666576	-0.454032	0.895303	0.475085	-0.473931	-1.59946	-1.08927
[truncated: 130 more columns]

## Sheet: main_exercise
Compound	logFC	CI.L	CI.R	AveExpr	t	P.Value	adj.P.Val	B
11,12-DiHETrE	0.508413	0.428669	0.588158	-3.11706	12.5835	3.22447e-26	1.5155e-24	48.8306
14,15-DiHETrE	0.443047	0.365925	0.520169	-2.61159	11.3387	1.18815e-22	2.79216e-21	40.6704
9(10)-EpOME (cis)	0.905302	0.746115	1.06449	-0.522035	11.2247	2.50893e-22	3.93066e-21	39.9281
5,6-DiHETrE	0.56887	0.463049	0.674691	-4.18784	10.6103	1.38022e-20	1.62176e-19	35.9495
4-HDoHE	0.636745	0.505627	0.767863	-2.06848	9.58501	9.94285e-18	9.34628e-17	29.4243
12(13)-EpOME (cis)	0.699713	0.514254	0.885171	-1.52088	7.44665	4.3012e-12	3.36927e-11	16.5978
5-HEPE	0.532533	0.39054	0.674527	-2.44389	7.40228	5.54677e-12	3.72426e-11	16.3473
14,15-DiHETE	0.34442	0.248024	0.440816	-1.85542	7.05212	4.01928e-11	2.11154e-10	14.3985
9-HODE	0.501563	0.361165	0.641961	3.89216	7.05105	4.04338e-11	2.11154e-10	14.3926
8,9-DiHETrE	0.386284	0.27756	0.495009	-4.04225	7.01242	5.01549e-11	2.35728e-10	14.1808
19,20-DiHDPA	0.343596	0.245797	0.441395	-0.91114	6.93429	7.73992e-11	3.30706e-10	13.7544
12-HEPE	0.669321	0.471979	0.866663	0.0725834	6.69427	2.88757e-10	1.13096e-09	12.4616
11-HDoHE	0.53845	0.373182	0.703718	-0.579178	6.4305	1.19123e-09	4.30676e-09	11.072
13-HODE	0.423274	0.292972	0.553576	3.14027	6.4115	1.31766e-09	4.42356e-09	10.9731
12-HETE	0.545046	0.367149	0.722943	1.2605	6.04719	8.80508e-09	2.75893e-08	9.11471
17,18-DiHETE	0.242315	0.161809	0.322822	1.27544	5.9407	1.51496e-08	4.45019e-08	8.58472
9,10-DiHOME (erythro)	0.456983	0.301313	0.612654	-2.624	5.79405	3.16747e-08	8.75713e-08	7.86512
9-HOTrE	0.430176	0.279327	0.581024	0.0320883	5.62851	7.18213e-08	1.87533e-07	7.06747
14-HDoHE	0.512844	0.331567	0.694121	1.46429	5.58381	8.93582e-08	2.21044e-07	6.85482
9-KODE	0.427799	0.271114	0.584483	0.802517	5.38893	2.28598e-07	5.37204e-07	5.9416
5-HETE	0.364827	0.214159	0.515496	-0.125199	4.77919	3.73533e-06	8.36003e-06	3.2381
PGE2	0.396773	0.218857	0.574688	-2.26152	4.40166	1.87256e-05	4.00048e-05	1.68917
13-HOTrEγ	0.351932	0.191184	0.512679	-3.66801	4.32118	2.60835e-05	5.3301e-05	1.37203
8-HDoHE	0.358694	0.193429	0.523958	-0.845009	4.28383	3.03739e-05	5.94821e-05	1.22648
8-HETE	0.317623	0.167566	0.46768	-1.89568	4.17778	4.6564e-05	8.75403e-05	0.818696
PGD2	0.323429	0.166368	0.480489	-2.21997	4.06442	7.28802e-05	0.000131745	0.392123
18-HEPE	0.258847	0.128555	0.389139	-1.39127	3.92116	0.000126733	0.000220609	-0.133123
15-HETE	0.236246	0.109427	0.363065	-1.06865	3.67679	0.000314723	0.000528284	-0.992349
12-HHTrE	0.516195	0.228465	0.803925	-0.505791	3.54093	0.000512082	0.000829926	-1.44962
8-HEPE	0.270596	0.112001	0.429192	-2.77703	3.36759	0.000934063	0.00146337	-2.01132
11-HEPE	0.279163	0.111002	0.447324	-2.15999	3.27658	0.00126904	0.00192403	-2.29634
11-HETE	0.273582	0.104029	0.443135	-0.520423	3.18472	0.00171803	0.00252336	-2.57701
13-HOTrE	0.208537	0.0736567	0.343417	0.204539	3.05157	0.0026345	0.00375217	-2.9712
TXB2	0.496552	0.171293	0.821811	-0.362061	3.01317	0.00297254	0.0041091	-3.08207
17-HDoHE	0.445126	0.14842	0.741831	-1.66345	2.96105	0.00349548	0.00460828	-3.23056
9-HETE	0.221631	0.0737416	0.369521	-0.886178	2.95789	0.00352975	0.00460828	-3.23949
8-HETrE	0.278782	0.0614458	0.496119	-3.19292	2.53175	0.0122375	0.015545	-4.36328
12,13-DiHOME (erythro)	0.176538	0.0201621	0.332914	-2.47269	2.22821	0.0271514	0.033582	-5.0647
12-KETE	0.352669	0.0291516	0.676186	-0.927199	2.15158	0.0328132	0.0395441	-5.22845
15-HEPE	0.121433	0.00242709	0.24044	-1.45146	2.01399	0.0455561	0.0535284	-5.50881
12,13-DiHOME (threo)	0.116942	-0.0261105	0.259994	1.14928	1.61348	0.108458	0.12433	-6.22355
5-KETE	0.161498	-0.0378312	0.360827	-3.50863	1.59913	0.111611	0.124898	-6.24632
13-KODE	0.1266	-0.0659293	0.319129	2.00747	1.29785	0.196062	0.2143	-6.67868
9,10-DiHOME (threo)	0.0998744	-0.0672756	0.267025	0.503033	1.17933	0.239881	0.256236	-6.82459
15-KETE	-0.0983477	-0.334825	0.13813	-2.06344	-0.820847	0.41286	0.431209	-7.18201
15-HETrE	-0.0324831	-0.230256	0.16529	-3.90103	-0.324174	0.746197	0.762419	-7.46653
5-iPF2α-VI	0.0216673	-0.142568	0.185903	-4.39674	0.260391	0.794871	0.794871	-7.48522

## Sheet: main_sex
Compound	logFC	CI.L	CI.R	AveExpr	t	P.Value	adj.P.Val	B
11-HDoHE	-0.356914	-0.838465	0.124637	-0.579178	-1.46288	0.145309	0.220307	-5.31674
11-HEPE	-0.71202	-1.202	-0.222039	-2.15999	-2.86815	0.00464137	0.0230585	-2.43522
11-HETE	-0.830384	-1.32442	-0.336348	-0.520423	-3.31749	0.00110659	0.00742995	-1.15223
11,12-DiHETrE	-0.318834	-0.551191	-0.0864763	-3.11706	-2.7083	0.00744044	0.0269001	-2.85098
12-HEPE	-0.394969	-0.969975	0.180038	0.0725834	-1.35575	0.176942	0.252008	-5.46238
12-HETE	-0.551162	-1.06951	-0.0328146	1.2605	-2.09868	0.0372928	0.0796709	-4.23279
12-HHTrE	-0.6671	-1.50548	0.171276	-0.505791	-1.57051	0.118119	0.185053	-5.15958
12-KETE	-0.247283	-1.18993	0.695367	-0.927199	-0.517764	0.605283	0.67734	-6.22373
12(13)-EpOME (cis)	-0.0453951	-0.585776	0.494986	-1.52088	-0.165805	0.868504	0.907104	-6.34103
12,13-DiHOME (erythro)	0.259529	-0.196112	0.71517	-2.47269	1.12422	0.262473	0.326175	-5.74001
12,13-DiHOME (threo)	0.210364	-0.206455	0.627183	1.14928	0.996121	0.320579	0.386338	-5.87167
13-HODE	-0.465832	-0.8455	-0.0861639	3.14027	-2.42166	0.0164797	0.0426973	-3.54144
13-HOTrE	-0.327285	-0.720293	0.0657228	0.204539	-1.64366	0.102057	0.166845	-5.04657
13-HOTrEγ	-0.421323	-0.889702	0.0470559	-3.66801	-1.77544	0.0775784	0.140238	-4.83046
13-KODE	-0.96239	-1.52337	-0.401408	2.00747	-3.38603	0.000877152	0.00716697	-0.942061
14-HDoHE	-0.512439	-1.04064	0.0157587	1.46429	-1.91485	0.0571574	0.111933	-4.58441
14,15-DiHETE	-0.0180386	-0.298912	0.262835	-1.85542	-0.126759	0.899278	0.918827	-6.3466
14,15-DiHETrE	-0.247381	-0.472094	-0.0226673	-2.61159	-2.17283	0.0311495	0.0697157	-4.08232
15-HEPE	-0.562608	-0.909364	-0.215853	-1.45146	-3.20237	0.00162168	0.00952738	-1.4967
15-HETE	-0.668526	-1.03805	-0.299006	-1.06865	-3.57083	0.000460597	0.00694605	-0.356833
15-HETrE	-0.74644	-1.3227	-0.170176	-3.90103	-2.55659	0.0114272	0.0335674	-3.22529
15-KETE	-0.948905	-1.63794	-0.259867	-2.06344	-2.71811	0.00723209	0.0269001	-2.82607
17-HDoHE	-1.09958	-1.9641	-0.235048	-1.66345	-2.51035	0.0129763	0.0358757	-3.33543
17,18-DiHETE	-0.168831	-0.403407	0.0657457	1.27544	-1.42055	0.157243	0.230951	-5.37558
18-HEPE	-0.462439	-0.842079	-0.0827998	-1.39127	-2.40421	0.0172606	0.0426973	-3.58117
19,20-DiHDPA	0.0790704	-0.205892	0.364033	-0.91114	0.547665	0.584626	0.670181	-6.20821
4-HDoHE	-0.257395	-0.63944	0.12465	-2.06848	-1.32976	0.185342	0.256208	-5.49607
5-HEPE	-0.186506	-0.600241	0.227229	-2.44389	-0.88973	0.374843	0.44044	-5.96906
5-HETE	-0.570845	-1.00986	-0.131834	-0.125199	-2.56644	0.0111196	0.0335674	-3.20161
5-iPF2α-VI	-0.0584543	-0.536996	0.420087	-4.39674	-0.241093	0.809768	0.864979	-6.32608
5-KETE	-0.357423	-0.938219	0.223373	-3.50863	-1.21464	0.226154	0.303693	-5.63764
5,6-DiHETrE	-0.440463	-0.7488	-0.132126	-4.18784	-2.8195	0.00536963	0.0230585	-2.56403
8-HDoHE	-0.687475	-1.16902	-0.205934	-0.845009	-2.81781	0.00539667	0.0230585	-2.56847
8-HEPE	-0.604236	-1.06635	-0.142126	-2.77703	-2.58077	0.0106851	0.0335674	-3.16697
8-HETE	-0.775355	-1.21258	-0.338127	-1.89568	-3.5001	0.000591153	0.00694605	-0.583982
8-HETrE	-0.599579	-1.23284	0.0336873	-3.19292	-1.86874	0.0633451	0.119089	-4.66777
8,9-DiHETrE	-0.26313	-0.579927	0.0536662	-4.04225	-1.63938	0.102947	0.166845	-5.05333
9-HETE	-0.866835	-1.29775	-0.435921	-0.886178	-3.9704	0.000104958	0.00493302	0.998629
9-HODE	-0.699241	-1.10833	-0.290156	3.89216	-3.37366	0.000914933	0.00716697	-0.980243
9-HOTrE	-0.512489	-0.952025	-0.0729533	0.0320883	-2.30133	0.0225621	0.053021	-3.80987
9-KODE	-0.810385	-1.26692	-0.353845	0.802517	-3.50349	0.000584175	0.00694605	-0.573185
9(10)-EpOME (cis)	-0.268175	-0.732007	0.195658	-0.522035	-1.14116	0.255378	0.326175	-5.72143
9,10-DiHOME (erythro)	-0.00144925	-0.455035	0.452137	-2.624	-0.00630625	0.994976	0.994976	-6.35442
9,10-DiHOME (threo)	0.0932184	-0.393816	0.580253	0.503033	0.377772	0.706062	0.771742	-6.28483
PGD2	-0.470323	-0.92796	-0.0126865	-2.21997	-2.02845	0.0440437	0.0900024	-4.37075
PGE2	-0.446157	-0.964559	0.0722449	-2.26152	-1.69867	0.0911738	0.15871	-4.95832
TXB2	-0.538406	-1.48613	0.409319	-0.362061	-1.12128	0.263716	0.326175	-5.7432

## Sheet: main_t2d
Compound	logFC	CI.L	CI.R	AveExpr	t	P.Value	adj.P.Val	B
9-HETE	0.685788	0.254874	1.1167	-0.886178	3.14114	0.00197902	0.0930139	-1.44679
11-HETE	0.651729	0.157693	1.14577	-0.520423	2.60374	0.0100205	0.134395	-2.82086
8-HETE	0.566908	0.12968	1.00414	-1.89568	2.55913	0.0113471	0.134395	-2.92436
15-HETE	0.470975	0.101456	0.840495	-1.06865	2.51564	0.01279	0.134395	-3.02369
9,10-DiHOME (threo)	-0.610642	-1.09768	-0.123608	0.503033	-2.47466	0.0142973	0.134395	-3.11585
5-HETE	0.487581	0.0485698	0.926591	-0.125199	2.1921	0.0297043	0.232683	-3.71279
5,6-DiHETrE	0.312281	0.00394379	0.620618	-4.18784	1.99898	0.0471721	0.316727	-4.08153
12-HETE	0.508369	-0.00997896	1.02672	1.2605	1.93574	0.0545258	0.320339	-4.19526
11,12-DiHETrE	0.211629	-0.0207284	0.443986	-3.11706	1.79766	0.0739704	0.38629	-4.4314
PGD2	0.394177	-0.06346	0.851814	-2.21997	1.70004	0.090916	0.395355	-4.58823
13-HOTrEγ	0.392286	-0.0760929	0.860666	-3.66801	1.65308	0.100123	0.395355	-4.66065
15-KETE	0.575699	-0.113339	1.26474	-2.06344	1.64908	0.100942	0.395355	-4.66674
12,13-DiHOME (threo)	-0.319527	-0.736346	0.097292	1.14928	-1.51303	0.132091	0.425465	-4.86498
12-KETE	0.697375	-0.245275	1.64003	-0.927199	1.46017	0.146051	0.425465	-4.93754
PGE2	0.383167	-0.135235	0.901569	-2.26152	1.45885	0.146415	0.425465	-4.93933
8-HEPE	0.33234	-0.12977	0.79445	-2.77703	1.41947	0.157557	0.425465	-4.9917
15-HEPE	0.246878	-0.0998775	0.593633	-1.45146	1.40523	0.161741	0.425465	-5.01029
19,20-DiHDPA	-0.2023	-0.487262	0.0826625	-0.91114	-1.40119	0.162944	0.425465	-5.01554
8-HDoHE	0.323199	-0.158342	0.804739	-0.845009	1.32472	0.187005	0.440961	-5.11197
8,9-DiHETrE	0.207014	-0.109783	0.52381	-4.04225	1.28975	0.198853	0.440961	-5.15431
14,15-DiHETE	-0.181387	-0.46226	0.0994866	-1.85542	-1.27463	0.204146	0.440961	-5.17228
13-KODE	0.360468	-0.200515	0.921451	2.00747	1.26825	0.206407	0.440961	-5.17979
5-KETE	0.357818	-0.222978	0.938614	-3.50863	1.21598	0.225644	0.461099	-5.23998
11-HEPE	0.291803	-0.198178	0.781783	-2.15999	1.17543	0.241432	0.472804	-5.28496
9-KODE	0.252644	-0.203896	0.709184	0.802517	1.09224	0.276241	0.503375	-5.37255
14,15-DiHETrE	0.123778	-0.100935	0.348492	-2.61159	1.08719	0.278463	0.503375	-5.37767
13-HOTrE	0.208621	-0.184387	0.601628	0.204539	1.04772	0.296226	0.506355	-5.41683
8-HETrE	0.327012	-0.306254	0.960278	-3.19292	1.01921	0.309521	0.506355	-5.44421
15-HETrE	0.295786	-0.280478	0.87205	-3.90103	1.01308	0.312432	0.506355	-5.45001
9,10-DiHOME (erythro)	-0.225981	-0.679567	0.227605	-2.624	-0.983334	0.326813	0.511038	-5.47763
12-HHTrE	0.408898	-0.429478	1.24727	-0.505791	0.962641	0.337067	0.511038	-5.49637
TXB2	0.419293	-0.528432	1.36702	-0.362061	0.873219	0.383751	0.563634	-5.57279
14-HDoHE	0.211698	-0.316499	0.739896	1.46429	0.79106	0.429989	0.612408	-5.63651
5-HEPE	0.15634	-0.257396	0.570075	-2.44389	0.745821	0.456785	0.624919	-5.66892
18-HEPE	0.139053	-0.240586	0.518693	-1.39127	0.722932	0.470695	0.624919	-5.6846
17,18-DiHETE	-0.0843821	-0.318959	0.150194	1.27544	-0.709993	0.478662	0.624919	-5.69325
9-HODE	0.120145	-0.28894	0.52923	3.89216	0.57967	0.562889	0.715021	-5.7717
12(13)-EpOME (cis)	0.14342	-0.396961	0.683801	-1.52088	0.523839	0.601059	0.722397	-5.80048
11-HDoHE	0.122184	-0.359367	0.603735	-0.579178	0.500794	0.617151	0.722397	-5.81151
4-HDoHE	0.0942632	-0.287782	0.476308	-2.06848	0.486985	0.626883	0.722397	-5.81789
12-HEPE	0.140154	-0.434852	0.715161	0.0725834	0.481085	0.631063	0.722397	-5.82055
9-HOTrE	0.0980891	-0.341447	0.537625	0.0320883	0.440468	0.660146	0.722397	-5.83805
13-HODE	0.0845237	-0.295144	0.464192	3.14027	0.439403	0.660917	0.722397	-5.83849
9(10)-EpOME (cis)	0.0858398	-0.377993	0.549672	-0.522035	0.365271	0.715354	0.760597	-5.86637
5-iPF2α-VI	0.0843845	-0.394157	0.562926	-4.39674	0.348042	0.728231	0.760597	-5.87212
17-HDoHE	0.131085	-0.733443	0.995613	-1.66345	0.29927	0.765093	0.781725	-5.88688
12,13-DiHOME (erythro)	0.0564962	-0.399145	0.512137	-2.47269	0.244729	0.806956	0.806956	-5.90076

## Sheet: post.NGT.M
Compound	logFC	CI.L	CI.R	AveExpr	t	P.Value	adj.P.Val	B
11-HDoHE	0.872814	0.520868	1.22476	-0.579178	4.89479	2.23837e-06	7.01355e-06	4.30588
11-HEPE	0.60142	0.243313	0.959527	-2.15999	3.31477	0.00111674	0.00187453	-1.5504
11-HETE	0.551154	0.190083	0.912225	-0.520423	3.01279	0.00297611	0.00437116	-2.44815
11,12-DiHETrE	0.370689	0.200869	0.54051	-3.11706	4.30832	2.74903e-05	6.80024e-05	1.91783
12-HEPE	1.20436	0.784107	1.6246	0.0725834	5.65635	6.26475e-08	5.63966e-07	7.74137
12-HETE	0.967292	0.588453	1.34613	1.2605	5.03954	1.16504e-06	4.56306e-06	4.93097
12-HHTrE	1.02986	0.417125	1.64259	-0.505791	3.31737	0.00110702	0.00187453	-1.54234
12-KETE	0.711072	0.0221273	1.40002	-0.927199	2.03712	0.0431571	0.0494727	-4.80761
12(13)-EpOME (cis)	1.12306	0.728115	1.518	-1.52088	5.6125	7.76775e-08	5.63966e-07	7.53403
12,13-DiHOME (erythro)	0.962713	0.629703	1.29572	-2.47269	5.70595	4.90601e-08	5.63966e-07	7.9772
12,13-DiHOME (threo)	0.85398	0.549344	1.15862	1.14928	5.53292	1.14434e-07	6.72299e-07	7.16068
13-HODE	0.868849	0.591365	1.14633	3.14027	6.18009	4.43716e-09	6.95155e-08	10.3
13-HOTrE	0.721085	0.433852	1.00832	0.204539	4.95496	1.709e-06	5.73735e-06	4.56405
13-HOTrEγ	0.507903	0.165584	0.850223	-3.66801	2.92845	0.00386409	0.00495497	-2.68514
13-KODE	0.264028	-0.145971	0.674027	2.00747	1.27103	0.20542	0.224529	-6.04718
14-HDoHE	0.893671	0.507633	1.27971	1.46429	4.56916	9.265e-06	2.5615e-05	2.95056
14,15-DiHETE	0.371901	0.166623	0.57718	-1.85542	3.57579	0.000452543	0.00085078	-0.713931
14,15-DiHETrE	0.465684	0.30145	0.629918	-2.61159	5.5965	8.39949e-08	5.63966e-07	7.45866
15-HEPE	0.382432	0.129003	0.635861	-1.45146	2.97842	0.00331248	0.00471778	-2.54546
15-HETE	0.606258	0.336191	0.876325	-1.06865	4.43072	1.65963e-05	4.33348e-05	2.39643
15-HETrE	0.229583	-0.191585	0.650751	-3.90103	1.0759	0.283465	0.302792	-6.27309
15-KETE	0.0480024	-0.455588	0.551592	-2.06344	0.188137	0.850989	0.850989	-6.82924
17-HDoHE	0.940981	0.309132	1.57283	-1.66345	2.93938	0.00373668	0.00495497	-2.65477
17,18-DiHETE	0.166844	-0.00459839	0.338286	1.27544	1.92079	0.0563976	0.0631116	-5.03147
18-HEPE	0.545607	0.268144	0.82307	-1.39127	3.88117	0.000147506	0.000330132	0.333505
19,20-DiHDPA	0.247023	0.0387555	0.45529	-0.91114	2.34102	0.0203679	0.0241786	-4.164
4-HDoHE	0.701674	0.422452	0.980895	-2.06848	4.95993	1.67117e-06	5.73735e-06	4.58547
5-HEPE	0.803713	0.501331	1.1061	-2.44389	5.24606	4.48853e-07	1.91783e-06	5.846
5-HETE	0.478971	0.158116	0.799826	-0.125199	2.94638	0.00365716	0.00495497	-2.63527
5-iPF2α-VI	0.0750408	-0.274706	0.424787	-4.39674	0.423479	0.67247	0.687089	-6.7577
5-KETE	0.128532	-0.295948	0.553012	-3.50863	0.597644	0.550857	0.575339	-6.66939
5,6-DiHETrE	0.334004	0.108653	0.559355	-4.18784	2.92537	0.00390072	0.00495497	-2.69369
8-HDoHE	0.649836	0.297898	1.00177	-0.845009	3.6444	0.000353895	0.00072779	-0.484991
8-HEPE	0.531558	0.193821	0.869295	-2.77703	3.10642	0.00221276	0.00346666	-2.17797
8-HETE	0.755058	0.435505	1.07461	-1.89568	4.66365	6.1785e-06	1.81494e-05	3.33646
8-HETrE	0.548028	0.0851995	1.01086	-3.19292	2.33707	0.0205775	0.0241786	-4.17291
8,9-DiHETrE	0.420239	0.188705	0.651772	-4.04225	3.58236	0.000442069	0.00085078	-0.69215
9-HETE	0.568792	0.253854	0.883729	-0.886178	3.56465	0.000470819	0.000851095	-0.750748
9-HODE	0.829064	0.53008	1.12805	3.89216	5.47305	1.52807e-07	7.58904e-07	6.88219
9-HOTrE	0.888911	0.567672	1.21015	0.0320883	5.46158	1.61469e-07	7.58904e-07	6.82911
9-KODE	0.6158	0.282133	0.949466	0.802517	3.64263	0.000356153	0.00072779	-0.490918
9(10)-EpOME (cis)	1.10332	0.764323	1.44232	-0.522035	6.42384	1.23414e-09	5.80048e-08	11.5401
9,10-DiHOME (erythro)	1.04919	0.717678	1.38069	-2.624	6.24665	3.13755e-09	6.95155e-08	10.6357
9,10-DiHOME (threo)	0.727766	0.371812	1.08372	0.503033	4.0354	8.1621e-05	0.000191809	0.889825
PGD2	0.524526	0.190058	0.858994	-2.21997	3.09528	0.00229296	0.00347643	-2.21049
PGE2	0.61797	0.239091	0.996849	-2.26152	3.21926	0.00153425	0.00248654	-1.84258
TXB2	0.884897	0.192243	1.57755	-0.362061	2.52153	0.0125854	0.0155662	-3.74204

## Sheet: post.NGT.F
Compound	logFC	CI.L	CI.R	AveExpr	t	P.Value	adj.P.Val	B
11-HDoHE	0.52354	0.0860133	0.961066	-0.579178	2.36175	0.019298	0.037792	-4.27341
11-HEPE	0.296731	-0.148455	0.741917	-2.15999	1.31556	0.190058	0.241425	-6.15285
11-HETE	0.268447	-0.180423	0.717317	-0.520423	1.18039	0.23946	0.28858	-6.31964
11,12-DiHETrE	0.517681	0.306566	0.728796	-3.11706	4.83985	2.85812e-06	1.67914e-05	3.94374
12-HEPE	0.583186	0.0607483	1.10562	0.0725834	2.20324	0.0288955	0.0522343	-4.62378
12-HETE	0.339628	-0.131331	0.810587	1.2605	1.42334	0.156434	0.210069	-6.00717
12-HHTrE	-0.268707	-1.03044	0.493023	-0.505791	-0.696251	0.487203	0.545204	-6.77045
12-KETE	-0.382128	-1.2386	0.474343	-0.927199	-0.880611	0.379747	0.435319	-6.62594
12(13)-EpOME (cis)	1.70804	1.21706	2.19901	-1.52088	6.86631	1.12666e-10	2.64765e-09	13.7728
12,13-DiHOME (erythro)	0.753124	0.339138	1.16711	-2.47269	3.59062	0.000429239	0.00155187	-0.809685
12,13-DiHOME (threo)	0.788792	0.410079	1.1675	1.14928	4.11094	6.07076e-05	0.000285326	1.03018
13-HODE	1.02731	0.682355	1.37227	3.14027	5.87794	2.08014e-08	2.44417e-07	8.6945
13-HOTrE	0.689671	0.332593	1.04675	0.204539	3.81213	0.000191192	0.000816911	-0.0520452
13-HOTrEγ	0.442547	0.0169878	0.868105	-3.66801	2.05252	0.041621	0.0674547	-4.93555
13-KODE	0.12709	-0.382606	0.636786	2.00747	0.492139	0.623244	0.665738	-6.8912
14-HDoHE	0.353275	-0.126634	0.833183	1.46429	1.45292	0.148052	0.20466	-5.96522
14,15-DiHETE	0.440366	0.185171	0.695561	-1.85542	3.40588	0.0008195	0.00256777	-1.41165
14,15-DiHETrE	0.535329	0.331159	0.739498	-2.61159	5.17509	6.24757e-07	4.19479e-06	5.40529
15-HEPE	0.210267	-0.104787	0.525321	-1.45146	1.31727	0.189487	0.241425	-6.15063
15-HETE	0.334568	-0.0011691	0.670306	-1.06865	1.96686	0.0507943	0.0795777	-5.10338
15-HETrE	0.0289586	-0.494622	0.552539	-3.90103	0.109165	0.913198	0.913198	-7.006
15-KETE	-0.565169	-1.19121	0.0608757	-2.06344	-1.78181	0.0765296	0.110411	-5.44251
17-HDoHE	0.857492	0.0720015	1.64298	-1.66345	2.15465	0.0325681	0.0560211	-4.72657
17,18-DiHETE	0.298921	0.0857902	0.512052	1.27544	2.76821	0.00624905	0.016317	-3.27172
18-HEPE	0.418454	0.0735221	0.763386	-1.39127	2.39443	0.0177119	0.0361939	-4.19832
19,20-DiHDPA	0.281328	0.0224176	0.540238	-0.91114	2.14463	0.0333743	0.0560211	-4.74751
4-HDoHE	0.823603	0.476485	1.17072	-2.06848	4.68306	5.68114e-06	2.96682e-05	3.28565
5-HEPE	0.705637	0.329726	1.08155	-2.44389	3.70497	0.000284008	0.00111236	-0.423381
5-HETE	0.460313	0.0614375	0.859188	-0.125199	2.27774	0.0239623	0.0450491	-4.46195
5-iPF2α-VI	-0.197218	-0.63201	0.237575	-4.39674	-0.895266	0.371885	0.435319	-6.61302
5-KETE	-0.0606126	-0.588311	0.467086	-3.50863	-0.226707	0.820918	0.838764	-6.98631
5,6-DiHETrE	0.437032	0.156884	0.71718	-4.18784	3.07903	0.00241485	0.00667636	-2.40804
8-HDoHE	0.538351	0.100834	0.975868	-0.845009	2.42862	0.0161774	0.0345608	-4.11876
8-HEPE	0.557028	0.137165	0.97689	-2.77703	2.61853	0.00961224	0.0237776	-3.65766
8-HETE	0.367491	-0.0297645	0.764747	-1.89568	1.82585	0.0695921	0.105511	-5.36472
8-HETrE	0.729927	0.154556	1.3053	-3.19292	2.50391	0.0132062	0.0300752	-3.9398
8,9-DiHETrE	0.364221	0.0763862	0.652055	-4.04225	2.49753	0.0134378	0.0300752	-3.95518
9-HETE	0.352251	-0.0392674	0.74377	-0.886178	1.77578	0.0775228	0.110411	-5.45302
9-HODE	1.02255	0.650867	1.39424	3.89216	5.42998	1.87895e-07	1.47184e-06	6.56421
9-HOTrE	1.10321	0.703857	1.50256	0.0320883	5.45243	1.68725e-07	1.47184e-06	6.66816
9-KODE	0.710183	0.295382	1.12499	0.802517	3.37923	0.000897723	0.00263706	-1.4962
9(10)-EpOME (cis)	1.61784	1.19641	2.03927	-0.522035	7.57706	2.02831e-12	9.53307e-11	17.6994
9,10-DiHOME (erythro)	1.22742	0.815303	1.63954	-2.624	5.87842	2.07512e-08	2.44417e-07	8.69685
9,10-DiHOME (threo)	0.78246	0.339951	1.22497	0.503033	3.49002	0.000612365	0.0020558	-1.1409
PGD2	0.24976	-0.166039	0.665558	-2.21997	1.18557	0.237413	0.28858	-6.31358
PGE2	0.0983222	-0.372686	0.56933	-2.26152	0.412014	0.680838	0.711098	-6.9273
TXB2	0.273642	-0.58744	1.13472	-0.362061	0.627229	0.531334	0.58076	-6.8159

## Sheet: post.T2D.M
Compound	logFC	CI.L	CI.R	AveExpr	t	P.Value	adj.P.Val	B
11-HDoHE	0.380602	0.0385718	0.722632	-0.579178	2.19632	0.0293955	0.0618275	-4.18165
11-HEPE	0.474784	0.126766	0.822801	-2.15999	2.69267	0.00778329	0.0261296	-3.02815
11-HETE	0.343299	-0.00759852	0.694197	-0.520423	1.93099	0.0551142	0.0959396	-4.70746
11,12-DiHETrE	0.106554	-0.0584818	0.27159	-3.11706	1.27433	0.204252	0.290905	-5.72748
12-HEPE	0.614984	0.206575	1.02339	0.0725834	2.97206	0.00337844	0.0158787	-2.28433
12-HETE	0.433848	0.0656825	0.802014	1.2605	2.32586	0.0211829	0.0497797	-3.90173
12-HHTrE	0.243075	-0.352396	0.838546	-0.505791	0.80569	0.421525	0.53545	-6.20412
12-KETE	-0.0421967	-0.711731	0.627337	-0.927199	-0.124393	0.901148	0.942	-6.51542
12(13)-EpOME (cis)	0.596998	0.213183	0.980814	-1.52088	3.07001	0.0024851	0.0129778	-2.00789
12,13-DiHOME (erythro)	0.421376	0.097749	0.745003	-2.47269	2.56988	0.0110138	0.0339317	-3.33375
12,13-DiHOME (threo)	0.41222	0.116167	0.708274	1.14928	2.7482	0.00662615	0.0239561	-2.88564
13-HODE	0.585723	0.316057	0.855389	3.14027	4.28701	2.99842e-05	0.000704628	2.06634
13-HOTrE	0.470479	0.191339	0.74962	0.204539	3.32664	0.001073	0.00762692	-1.24584
13-HOTrEγ	0.470205	0.13753	0.80288	-3.66801	2.78969	0.00586593	0.0229749	-2.77742
13-KODE	0.154959	-0.243489	0.553407	2.00747	0.767597	0.44377	0.548874	-6.23351
14-HDoHE	0.327681	-0.04748	0.702843	1.46429	1.72394	0.0865002	0.14019	-5.07276
14,15-DiHETE	0.0869787	-0.112517	0.286474	-1.85542	0.860535	0.390682	0.52463	-6.15932
14,15-DiHETrE	0.132579	-0.0270273	0.292186	-2.61159	1.63951	0.10292	0.155073	-5.21026
15-HEPE	0.27045	0.0241611	0.516739	-1.45146	2.16736	0.0315708	0.0618275	-4.24216
15-HETE	0.409176	0.146718	0.671634	-1.06865	3.07708	0.00242988	0.0129778	-1.98761
15-HETrE	0.368181	-0.0411205	0.777482	-3.90103	1.77544	0.0775783	0.130221	-4.98562
15-KETE	-0.0141934	-0.503595	0.475208	-2.06344	-0.0572411	0.954419	0.954419	-6.52143
17-HDoHE	0.121902	-0.492144	0.735948	-1.66345	0.39183	0.695665	0.778482	-6.4475
17,18-DiHETE	0.0104187	-0.156193	0.177031	1.27544	0.123423	0.901915	0.942	-6.51554
18-HEPE	0.342511	0.0728656	0.612157	-1.39127	2.50709	0.0130923	0.0361965	-3.48494
19,20-DiHDPA	-0.00701952	-0.209419	0.19538	-0.91114	-0.068452	0.945505	0.954419	-6.52073
4-HDoHE	0.323122	0.0517678	0.594476	-2.06848	2.35027	0.0198839	0.0491866	-3.84728
5-HEPE	0.492771	0.198908	0.786634	-2.44389	3.3097	0.00113592	0.00762692	-1.2978
5-HETE	0.31898	0.00716494	0.630795	-0.125199	2.01909	0.0450179	0.0813785	-4.54002
5-iPF2α-VI	-0.0967709	-0.436664	0.243122	-4.39674	-0.561942	0.574881	0.65901	-6.36774
5-KETE	0.137211	-0.27531	0.549731	-3.50863	0.656494	0.512376	0.617479	-6.31116
5,6-DiHETrE	0.0904628	-0.128539	0.309465	-4.18784	0.815287	0.416026	0.53545	-6.19649
8-HDoHE	0.442349	0.100326	0.784371	-0.845009	2.55269	0.0115512	0.0339317	-3.37548
8-HEPE	0.482526	0.154304	0.810748	-2.77703	2.90163	0.00419378	0.0179189	-2.47811
8-HETE	0.383691	0.0731421	0.694241	-1.89568	2.4386	0.0157523	0.0411309	-3.64588
8-HETrE	0.522715	0.0729262	0.972503	-3.19292	2.29374	0.0230044	0.051486	-3.97253
8,9-DiHETrE	0.0683214	-0.156689	0.293332	-4.04225	0.599297	0.549756	0.645964	-6.34643
9-HETE	0.324295	0.0182308	0.63036	-0.886178	2.0913	0.037958	0.0713609	-4.39745
9-HODE	0.488935	0.198375	0.779495	3.89216	3.32127	0.00109259	0.00762692	-1.26234
9-HOTrE	0.558645	0.246457	0.870833	0.0320883	3.53189	0.00052867	0.00621188	-0.597839
9-KODE	0.356075	0.0318091	0.68034	0.802517	2.16735	0.0315715	0.0618275	-4.24218
9(10)-EpOME (cis)	0.604561	0.275116	0.934007	-0.522035	3.62197	0.000383652	0.00601055	-0.302873
9,10-DiHOME (erythro)	0.75905	0.436883	1.08122	-2.624	4.65026	6.54602e-06	0.000307663	3.49573
9,10-DiHOME (threo)	0.18325	-0.162675	0.529175	0.503033	1.04556	0.297218	0.41086	-5.98664
PGD2	0.26792	-0.0571248	0.592965	-2.21997	1.62686	0.105582	0.155073	-5.23028
PGE2	0.307426	-0.0607779	0.67563	-2.26152	1.64794	0.101176	0.155073	-5.19683
TXB2	-0.0468205	-0.719959	0.626318	-0.362061	-0.137284	0.890965	0.942	-6.51376

## Sheet: post.T2D.F
Compound	logFC	CI.L	CI.R	AveExpr	t	P.Value	adj.P.Val	B
11-HDoHE	0.349481	-0.038345	0.737306	-0.579178	1.77859	0.077059	0.139757	-4.8736
11-HEPE	0.376515	-0.0181	0.77113	-2.15999	1.8832	0.0613465	0.12536	-4.68974
11-HETE	0.279326	-0.118555	0.677206	-0.520423	1.38563	0.167639	0.227442	-5.4732
11,12-DiHETrE	0.218209	0.0310758	0.405342	-3.11706	2.3015	0.0225525	0.066248	-3.85479
12-HEPE	0.568231	0.105139	1.03132	0.0725834	2.42185	0.0164717	0.0595515	-3.58544
12-HETE	0.426199	0.00873862	0.84366	1.2605	2.01505	0.0454436	0.101707	-4.4437
12-HHTrE	0.514937	-0.160264	1.19014	-0.505791	1.50525	0.134078	0.210055	-5.306
12-KETE	0.145316	-0.613864	0.904496	-0.927199	0.377797	0.706043	0.737423	-6.33786
12(13)-EpOME (cis)	0.763118	0.327912	1.19832	-1.52088	3.46087	0.000677827	0.00594463	-0.743541
12,13-DiHOME (erythro)	0.105882	-0.261077	0.47284	-2.47269	0.569498	0.569755	0.635835	-6.24909
12,13-DiHOME (threo)	0.178715	-0.156977	0.514408	1.14928	1.05077	0.294825	0.346419	-5.869
13-HODE	0.530367	0.224595	0.83614	3.14027	3.42347	0.000771424	0.00594463	-0.861298
13-HOTrE	0.436371	0.119856	0.752887	0.204539	2.72113	0.00716918	0.0280793	-2.86052
13-HOTrEγ	0.618198	0.240981	0.995416	-3.66801	3.23463	0.00145848	0.00856856	-1.43877
13-KODE	0.037805	-0.413992	0.489602	2.00747	0.165156	0.869014	0.887905	-6.39434
14-HDoHE	0.362928	-0.0624656	0.788321	1.46429	1.68391	0.0939983	0.163627	-5.03127
14,15-DiHETE	0.313444	0.0872373	0.53965	-1.85542	2.73491	0.00688788	0.0280793	-2.82526
14,15-DiHETrE	0.363859	0.182882	0.544836	-2.61159	3.96824	0.000105833	0.0018429	0.961379
15-HEPE	0.227412	-0.051854	0.506677	-1.45146	1.60725	0.109818	0.183948	-5.1528
15-HETE	0.319249	0.0216496	0.616848	-1.06865	2.11732	0.0356583	0.0876447	-4.24194
15-HETrE	-0.129776	-0.59388	0.334328	-3.90103	-0.551909	0.581721	0.635835	-6.25873
15-KETE	-0.034091	-0.58902	0.520838	-2.06344	-0.121252	0.903631	0.903631	-6.4005
17-HDoHE	0.502595	-0.193668	1.19886	-1.66345	1.42473	0.156031	0.222226	-5.42003
17,18-DiHETE	0.140125	-0.0487957	0.329045	1.27544	1.46394	0.145019	0.219868	-5.36527
18-HEPE	0.328885	0.0231352	0.634634	-1.39127	2.12308	0.0351654	0.0876447	-4.23029
19,20-DiHDPA	0.123437	-0.106062	0.352937	-0.91114	1.06158	0.289901	0.346419	-5.8579
4-HDoHE	0.480746	0.17306	0.788433	-2.06848	3.08387	0.00237798	0.0124183	-1.87899
5-HEPE	0.512454	0.179245	0.845663	-2.44389	3.03547	0.00277164	0.0130267	-2.01632
5-HETE	0.328572	-0.0249932	0.682137	-0.125199	1.83421	0.0683357	0.133824	-4.77709
5-iPF2α-VI	0.264286	-0.121116	0.649688	-4.39674	1.35347	0.177666	0.231953	-5.51585
5-KETE	-0.376977	-0.844732	0.0907769	-3.50863	-1.59069	0.1135	0.183948	-5.17834
5,6-DiHETrE	0.425668	0.177344	0.673993	-4.18784	3.38329	0.000885371	0.00594463	-0.986552
8-HDoHE	0.374989	-0.0128283	0.762806	-0.845009	1.90845	0.057985	0.123877	-4.64386
8-HEPE	0.395723	0.0235545	0.767891	-2.77703	2.09865	0.0372956	0.0876447	-4.27948
8-HETE	0.31704	-0.0350897	0.66917	-1.89568	1.77705	0.0773122	0.139757	-4.87622
8-HETrE	0.183376	-0.326636	0.693388	-3.19292	0.70966	0.478868	0.548946	-6.16155
8,9-DiHETrE	0.30477	0.0496326	0.559908	-4.04225	2.35769	0.0195036	0.0639977	-3.73063
9-HETE	0.242642	-0.104402	0.589686	-0.886178	1.37997	0.169372	0.227442	-5.48078
9-HODE	0.577602	0.248138	0.907066	3.89216	3.46027	0.000679248	0.00594463	-0.745449
9-HOTrE	0.746588	0.3926	1.10058	0.0320883	4.16275	4.94377e-05	0.0018429	1.66638
9-KODE	0.267462	-0.10022	0.635145	0.802517	1.43575	0.152875	0.222226	-5.40479
9(10)-EpOME (cis)	0.745827	0.372271	1.11938	-0.522035	3.94068	0.000117632	0.0018429	0.863729
9,10-DiHOME (erythro)	0.433082	0.0677786	0.798385	-2.624	2.33994	0.0204248	0.0639977	-3.77015
9,10-DiHOME (threo)	0.103497	-0.288745	0.49574	0.503033	0.520792	0.603176	0.644302	-6.27504
PGD2	0.399506	0.0309402	0.768072	-2.21997	2.13942	0.0337996	0.0876447	-4.19709
PGE2	0.281304	-0.1362	0.698808	-2.26152	1.32985	0.185313	0.235398	-5.54654
TXB2	0.484671	-0.278596	1.24794	-0.362061	1.25331	0.211779	0.261938	-5.64237

[truncated: 12 more sheets: rest.NGT.M, rest.NGT.F, rest.T2D.M, rest.T2D.F, post, post.sex, post.t2d, post.t2d.sex, rest, rest.sex, rest.t2d, rest.t2d.sex]
